# Supplementary material for: Modifying electron transfer between photoredox and organocatalytic units via framework interpenetration for β-carbonyl functionalization
Source: Nat Commun. 2017 Aug 25;8:361. doi: 10.1038/s41467-017-00416-8 (PMC5572462; doi:10.1038/s41467-017-00416-8)
Supplement: Supplementary file 2 — Supplementary Data 1 [file 41467_2017_416_MOESM2_ESM.cif]

 
data_1 
 
_audit_creation_method            SHELXL-97 
_chemical_name_systematic 
; 
 ? 
; 
_chemical_name_common             ? 
_chemical_melting_point           ? 
_chemical_formula_moiety          ? 
_chemical_formula_sum 
 'C120 H125 N17 O31 Zn4' 
_chemical_formula_weight          2562.85 
 
loop_ 
 _atom_type_symbol 
 _atom_type_description 
 _atom_type_scat_dispersion_real 
 _atom_type_scat_dispersion_imag 
 _atom_type_scat_source 
 'C'  'C'   0.0033   0.0016 
 'International Tables Vol C Tables 4.2.6.8 and 6.1.1.4' 
 'H'  'H'   0.0000   0.0000 
 'International Tables Vol C Tables 4.2.6.8 and 6.1.1.4' 
 'N'  'N'   0.0061   0.0033 
 'International Tables Vol C Tables 4.2.6.8 and 6.1.1.4' 
 'O'  'O'   0.0106   0.0060 
 'International Tables Vol C Tables 4.2.6.8 and 6.1.1.4' 
 'Zn'  'Zn'   0.2839   1.4301 
 'International Tables Vol C Tables 4.2.6.8 and 6.1.1.4' 
 
_symmetry_cell_setting            'Monoclinic'
_symmetry_space_group_name_H-M   'C2   '
 
loop_ 
 _symmetry_equiv_pos_as_xyz 
 'x, y, z' 
 '-x, y, -z' 
 'x+1/2, y+1/2, z' 
 '-x+1/2, y+1/2, -z' 
 
_cell_length_a                    25.016(3) 
_cell_length_b                    9.6759(12) 
_cell_length_c                    27.415(3) 
_cell_angle_alpha                 90.00 
_cell_angle_beta                  116.342(2) 
_cell_angle_gamma                 90.00 
_cell_volume                      5946.9(13) 
_cell_formula_units_Z             2 
_cell_measurement_temperature     296(2) 
_cell_measurement_reflns_used     4123 
_cell_measurement_theta_min       2.29 
_cell_measurement_theta_max       25.06 
 
_exptl_crystal_description        block 
_exptl_crystal_colour             yellow
_exptl_crystal_size_max           0.33
_exptl_crystal_size_mid           0.29 
_exptl_crystal_size_min           0.22 
_exptl_crystal_density_meas       ? 
_exptl_crystal_density_diffrn     1.431 
_exptl_crystal_density_method     'not measured' 
_exptl_crystal_F_000              2664 
_exptl_absorpt_coefficient_mu     0.882 
_exptl_absorpt_correction_type    multi-scan 
_exptl_absorpt_correction_T_min   0.755 
_exptl_absorpt_correction_T_max   0.824 
_exptl_absorpt_process_details    sadabs 
 
_exptl_special_details 
; 
 ? 
; 
 
_diffrn_ambient_temperature       296(2) 
_diffrn_radiation_wavelength      0.71073 
_diffrn_radiation_type            MoK\a 
_diffrn_radiation_source          'fine-focus sealed tube' 
_diffrn_radiation_monochromator   graphite 
_diffrn_measurement_device_type   'CCD area detector'
_diffrn_measurement_method        'phi and omega scans'
_diffrn_detector_area_resol_mean  ?
_diffrn_standards_number          ?
_diffrn_standards_interval_count  ? 
_diffrn_standards_interval_time   ? 
_diffrn_standards_decay_%         ? 
_diffrn_reflns_number             19385 
_diffrn_reflns_av_R_equivalents   0.0304 
_diffrn_reflns_av_sigmaI/netI     0.0675 
_diffrn_reflns_limit_h_min        -32 
_diffrn_reflns_limit_h_max        32 
_diffrn_reflns_limit_k_min        -12 
_diffrn_reflns_limit_k_max        12 
_diffrn_reflns_limit_l_min        -15 
_diffrn_reflns_limit_l_max        35 
_diffrn_reflns_theta_min          1.66 
_diffrn_reflns_theta_max          27.52 
_reflns_number_total              13424 
_reflns_number_gt                 10063 
_reflns_threshold_expression      >2sigma(I) 
 
_computing_data_collection        'Bruker SMART'
_computing_cell_refinement        'Bruker SMART'
_computing_data_reduction         'Bruker SAINT'
_computing_structure_solution     'SHELXS-97 (Sheldrick, 1990)' 
_computing_structure_refinement   'SHELXL-97 (Sheldrick, 1997)' 
_computing_molecular_graphics     'Bruker SHELXTL'
_computing_publication_material   'Bruker SHELXTL'
 
_refine_special_details 
; 
 Refinement of F^2^ against ALL reflections.  The weighted R-factor wR and 
 goodness of fit S are based on F^2^, conventional R-factors R are based 
 on F, with F set to zero for negative F^2^. The threshold expression of 
 F^2^ > 2sigma(F^2^) is used only for calculating R-factors(gt) etc. and is 
 not relevant to the choice of reflections for refinement.  R-factors based 
 on F^2^ are statistically about twice as large as those based on F, and R- 
 factors based on ALL data will be even larger. 
; 
 
_refine_ls_structure_factor_coef  Fsqd  
_refine_ls_matrix_type            full 
_refine_ls_weighting_scheme       calc  
_refine_ls_weighting_details 
 'calc w=1/[\s^2^(Fo^2^)+(0.1000P)^2^+0.2098P] where P=(Fo^2^+2Fc^2^)/3' 
_atom_sites_solution_primary      direct 
_atom_sites_solution_secondary    difmap 
_atom_sites_solution_hydrogens    geom 
_refine_ls_hydrogen_treatment     constr
_refine_ls_extinction_method      none 
_refine_ls_extinction_coef        ? 
_refine_ls_abs_structure_details 
 'Flack H D (1983), Acta Cryst. A39, 876-881' 
_refine_ls_abs_structure_Flack    0.047(17) 
_refine_ls_number_reflns          13424 
_refine_ls_number_parameters      778 
_refine_ls_number_restraints      26 
_refine_ls_R_factor_all           0.0809 
_refine_ls_R_factor_gt            0.0592 
_refine_ls_wR_factor_ref          0.1802 
_refine_ls_wR_factor_gt           0.1651 
_refine_ls_goodness_of_fit_ref    1.088 
_refine_ls_restrained_S_all       1.105 
_refine_ls_shift/su_max           0.063 
_refine_ls_shift/su_mean          0.008 
 
loop_ 
 _atom_site_label 
 _atom_site_type_symbol 
 _atom_site_fract_x 
 _atom_site_fract_y 
 _atom_site_fract_z 
 _atom_site_U_iso_or_equiv 
 _atom_site_adp_type 
 _atom_site_occupancy 
 _atom_site_symmetry_multiplicity 
 _atom_site_calc_flag 
 _atom_site_refinement_flags 
 _atom_site_disorder_assembly 
 _atom_site_disorder_group 
C62 C 0.4735(4) 0.5132(7) 0.5104(3) 0.063(3) Uani 0.50 1 d PD . . 
O16 O 0.4788(3) 0.6685(7) 0.5218(3) 0.123(4) Uani 0.50 1 d PD . . 
O1 O 1.1121(3) -0.0806(5) 1.00898(13) 0.172(2) Uani 1 1 d U . . 
Zn1 Zn 1.207256(14) -0.28820(3) 1.068938(14) 0.02277(10) Uani 1 1 d . . . 
Zn2 Zn 0.709247(15) 0.46806(3) 0.569714(15) 0.02436(12) Uani 1 1 d . . . 
C1 C 1.1311(2) -0.1286(5) 0.97823(14) 0.0545(14) Uani 1 1 d U . . 
C2 C 1.10390(16) -0.0841(4) 0.92114(14) 0.0331(10) Uani 1 1 d . . . 
C3 C 1.11805(14) -0.1457(4) 0.88215(13) 0.0258(9) Uani 1 1 d . . . 
H3 H 1.1444 -0.2198 0.8916 0.031 Uiso 1 1 calc R . . 
C4 C 1.09245(13) -0.0955(4) 0.82955(13) 0.0299(9) Uani 1 1 d . . . 
H4 H 1.1029 -0.1362 0.8043 0.036 Uiso 1 1 calc R . . 
C5 C 1.05290(13) 0.0101(3) 0.81308(12) 0.0215(8) Uani 1 1 d . . . 
C6 C 1.03716(14) 0.0707(4) 0.85030(12) 0.0286(9) Uani 1 1 d . . . 
H6 H 1.0092 0.1416 0.8397 0.034 Uiso 1 1 calc R . . 
C7 C 1.06363(16) 0.0245(4) 0.90430(14) 0.0392(10) Uani 1 1 d . . . 
H7 H 1.0539 0.0680 0.9296 0.047 Uiso 1 1 calc R . . 
C8 C 0.97015(12) 0.1122(4) 0.73212(12) 0.0229(9) Uani 1 1 d . . . 
C9 C 0.95825(13) 0.2153(4) 0.69366(13) 0.0281(9) Uani 1 1 d . . . 
H9 H 0.9886 0.2431 0.6850 0.034 Uiso 1 1 calc R . . 
C10 C 0.90255(13) 0.2796(4) 0.66732(13) 0.0270(9) Uani 1 1 d . . . 
H10 H 0.8960 0.3497 0.6421 0.032 Uiso 1 1 calc R . . 
C11 C 0.85634(11) 0.2343(4) 0.68027(12) 0.0209(8) Uani 1 1 d . . . 
C12 C 0.86936(14) 0.1317(4) 0.71791(13) 0.0315(10) Uani 1 1 d . . . 
H12 H 0.8389 0.1011 0.7260 0.038 Uiso 1 1 calc R . . 
C13 C 0.92411(13) 0.0709(4) 0.74461(13) 0.0251(9) Uani 1 1 d . . . 
H13 H 0.9306 0.0031 0.7707 0.030 Uiso 1 1 calc R . . 
C14 C 0.79615(14) 0.2989(4) 0.65340(13) 0.0261(9) Uani 1 1 d . . . 
C15 C 0.56357(13) 0.5510(4) 0.73061(13) 0.0246(9) Uani 1 1 d . . . 
C16 C 0.54103(13) 0.4915(4) 0.67803(12) 0.0264(9) Uani 1 1 d . . . 
H16 H 0.5024 0.4565 0.6614 0.032 Uiso 1 1 calc R . . 
C17 C 0.57642(14) 0.4861(4) 0.65193(13) 0.0323(10) Uani 1 1 d . . . 
H17 H 0.5629 0.4411 0.6186 0.039 Uiso 1 1 calc R . . 
C18 C 0.63417(12) 0.5489(3) 0.67539(13) 0.0224(8) Uani 1 1 d . . . 
C19 C 0.65649(13) 0.6045(4) 0.72600(12) 0.0258(9) Uani 1 1 d . . . 
H19 H 0.6950 0.6402 0.7419 0.031 Uiso 1 1 calc R . . 
C20 C 0.62169(14) 0.6082(4) 0.75436(15) 0.0308(10) Uani 1 1 d . . . 
H20 H 0.6367 0.6483 0.7887 0.037 Uiso 1 1 calc R . . 
C21 C 0.67260(12) 0.5433(4) 0.64578(12) 0.0216(8) Uani 1 1 d . . . 
C22 C 1.47015(14) 0.0562(4) 1.23347(13) 0.0254(9) Uani 1 1 d . . . 
C23 C 1.45789(14) -0.0468(4) 1.19440(13) 0.0245(9) Uani 1 1 d . . . 
H23 H 1.4880 -0.0813 1.1867 0.029 Uiso 1 1 calc R . . 
C24 C 1.40046(14) -0.0970(4) 1.16733(13) 0.0256(9) Uani 1 1 d . . . 
H24 H 1.3925 -0.1627 1.1402 0.031 Uiso 1 1 calc R . . 
C25 C 1.35417(14) -0.0549(4) 1.17838(13) 0.0262(9) Uani 1 1 d . . . 
C26 C 1.36590(13) 0.0492(4) 1.21868(13) 0.0242(9) Uani 1 1 d . . . 
H26 H 1.3361 0.0794 1.2277 0.029 Uiso 1 1 calc R . . 
C27 C 1.42336(15) 0.1044(4) 1.24428(14) 0.0296(10) Uani 1 1 d . . . 
H27 H 1.4310 0.1755 1.2693 0.036 Uiso 1 1 calc R . . 
C28 C 1.29271(13) -0.1134(4) 1.15013(14) 0.0283(10) Uani 1 1 d . . . 
C29 C 1.06276(13) -0.3769(4) 1.23049(12) 0.0218(9) Uani 1 1 d . . . 
C30 C 1.12010(14) -0.4231(4) 1.25441(12) 0.0256(9) Uani 1 1 d . . . 
H30 H 1.1357 -0.4590 1.2895 0.031 Uiso 1 1 calc R . . 
C31 C 1.15509(14) -0.4178(4) 1.22798(14) 0.0272(9) Uani 1 1 d . . . 
H31 H 1.1938 -0.4520 1.2447 0.033 Uiso 1 1 calc R . . 
C32 C 1.13214(14) -0.3595(4) 1.17433(12) 0.0247(9) Uani 1 1 d . . . 
C33 C 1.07539(12) -0.3141(4) 1.15152(12) 0.0206(9) Uani 1 1 d . . . 
H33 H 1.0592 -0.2792 1.1163 0.025 Uiso 1 1 calc R . . 
C34 C 1.03988(14) -0.3176(4) 1.17917(14) 0.0295(10) Uani 1 1 d . . . 
H34 H 1.0016 -0.2807 1.1634 0.035 Uiso 1 1 calc R . . 
C35 C 1.17232(15) -0.3560(4) 1.14700(14) 0.0323(10) Uani 1 1 d . . . 
C36 C 0.55156(13) 0.1601(4) 0.31435(13) 0.0266(9) Uani 1 1 d . . . 
C37 C 0.53715(15) 0.0957(4) 0.35321(14) 0.0280(9) Uani 1 1 d . . . 
H37 H 0.5113 0.0205 0.3430 0.034 Uiso 1 1 calc R . . 
C38 C 0.56077(15) 0.1427(4) 0.40578(13) 0.0289(9) Uani 1 1 d . . . 
H38 H 0.5503 0.1004 0.4308 0.035 Uiso 1 1 calc R . . 
C39 C 0.60100(14) 0.2554(4) 0.42210(13) 0.0272(9) Uani 1 1 d . . . 
C40 C 0.61683(14) 0.3146(4) 0.38565(14) 0.0297(10) Uani 1 1 d . . . 
H40 H 0.6452 0.3846 0.3976 0.036 Uiso 1 1 calc R . . 
C41 C 0.59231(13) 0.2752(4) 0.33057(14) 0.0265(9) Uani 1 1 d . . . 
H41 H 0.6020 0.3213 0.3058 0.032 Uiso 1 1 calc R . . 
C42 C 0.62790(16) 0.3008(5) 0.48136(15) 0.0360(10) Uani 1 1 d . . . 
C43 C 1.23093(14) -0.5843(4) 1.08449(15) 0.0296(9) Uani 1 1 d . . . 
H43 H 1.2461 -0.5735 1.1220 0.035 Uiso 1 1 calc R . . 
C44 C 1.19273(16) -0.6817(5) 1.00280(17) 0.0449(11) Uani 1 1 d . . . 
H44 H 1.1764 -0.7444 0.9742 0.054 Uiso 1 1 calc R . . 
C45 C 1.19857(18) -0.5391(5) 1.00007(15) 0.0509(12) Uani 1 1 d . . . 
H45 H 1.1888 -0.4905 0.9679 0.061 Uiso 1 1 calc R . . 
C46 C 1.21108(15) -0.8391(4) 1.08378(17) 0.0428(10) Uani 1 1 d . . . 
H46A H 1.2426 -0.8452 1.1207 0.051 Uiso 1 1 calc R . . 
H46B H 1.2145 -0.9176 1.0634 0.051 Uiso 1 1 calc R . . 
C47 C 1.15121(15) -0.8409(4) 1.08439(16) 0.0388(10) Uani 1 1 d . . . 
H47 H 1.1197 -0.8302 1.0472 0.047 Uiso 1 1 calc R . . 
C48 C 1.14123(18) -0.7377(5) 1.1214(2) 0.0722(13) Uani 1 1 d . . . 
H48A H 1.1780 -0.7216 1.1541 0.087 Uiso 1 1 calc R . . 
H48B H 1.1270 -0.6503 1.1028 0.087 Uiso 1 1 calc R . . 
C49 C 1.09658(17) -0.8007(4) 1.1348(2) 0.0580(12) Uani 1 1 d . . . 
H49A H 1.0569 -0.7923 1.1049 0.070 Uiso 1 1 calc R . . 
H49B H 1.0969 -0.7597 1.1672 0.070 Uiso 1 1 calc R . . 
C50 C 1.11748(18) -0.9563(5) 1.14480(18) 0.0609(13) Uani 1 1 d . . . 
H50A H 1.1467 -0.9708 1.1822 0.073 Uiso 1 1 calc R . . 
H50B H 1.0839 -1.0177 1.1365 0.073 Uiso 1 1 calc R . . 
C51 C 0.73395(16) 0.7693(5) 0.57869(16) 0.0391(11) Uani 1 1 d . . . 
H51 H 0.7544 0.7648 0.6164 0.047 Uiso 1 1 calc R . . 
C52 C 0.69336(16) 0.7136(5) 0.49371(15) 0.0394(11) Uani 1 1 d . . . 
H52 H 0.6790 0.6613 0.4620 0.047 Uiso 1 1 calc R . . 
C53 C 0.69053(19) 0.8469(6) 0.49650(17) 0.0521(14) Uani 1 1 d . . . 
H53 H 0.6754 0.9068 0.4669 0.063 Uiso 1 1 calc R . . 
C54 C 0.71224(18) 1.0180(6) 0.57137(18) 0.0566(12) Uani 1 1 d . . . 
H54A H 0.6915 1.0816 0.5415 0.068 Uiso 1 1 calc R . . 
H54B H 0.7527 1.0516 0.5922 0.068 Uiso 1 1 calc R . . 
C55 C 0.67989(17) 1.0127(5) 0.60847(17) 0.0484(11) Uani 1 1 d . . . 
H55 H 0.7082 0.9797 0.6446 0.058 Uiso 1 1 calc R . . 
C56 C 0.65679(13) 1.1515(4) 0.61463(13) 0.0288(9) Uani 1 1 d . . . 
H56A H 0.6892 1.2082 0.6400 0.035 Uiso 1 1 calc R . . 
H56B H 0.6386 1.1986 0.5798 0.035 Uiso 1 1 calc R . . 
C57 C 0.5958(2) 0.9804(7) 0.6258(2) 0.0747(17) Uani 1 1 d . . . 
H57A H 0.5529 0.9691 0.6074 0.090 Uiso 1 1 calc R . . 
H57B H 0.6113 0.9300 0.6599 0.090 Uiso 1 1 calc R . . 
C58 C 0.61171(18) 1.1273(5) 0.63552(18) 0.0479(12) Uani 1 1 d . . . 
H58A H 0.6284 1.1483 0.6741 0.057 Uiso 1 1 calc R . . 
H58B H 0.5768 1.1849 0.6163 0.057 Uiso 1 1 calc R . . 
C59 C 1.0000 0.2191(6) 0.0000 0.211(7) Uiso 1 2 d SDU . . 
C61 C 1.0000 0.4947(6) 0.0000 0.074(2) Uiso 1 2 d SDU . . 
N1 N 1.02812(11) 0.0546(3) 0.75929(10) 0.0264(8) Uani 1 1 d . . . 
N2 N 1.52661(12) 0.1166(3) 1.25838(11) 0.0262(8) Uani 1 1 d . . . 
N3 N 1.21985(11) -0.4807(3) 1.04916(11) 0.0269(7) Uani 1 1 d . . . 
N4 N 1.21695(13) -0.7080(4) 1.05801(14) 0.0400(9) Uani 1 1 d . . . 
N5 N 1.14400(12) -0.9786(3) 1.10700(11) 0.0290(8) Uani 1 1 d . . . 
H5A H 1.1203 -1.0342 1.0796 0.035 Uiso 1 1 calc R . . 
H5B H 1.1798 -1.0198 1.1246 0.035 Uiso 1 1 calc R . . 
N6 N 0.72177(13) 0.6624(4) 0.54673(13) 0.0373(9) Uani 1 1 d . . . 
N7 N 0.71362(14) 0.8860(4) 0.55070(14) 0.0420(9) Uani 1 1 d . . . 
N8 N 0.62518(15) 0.9258(5) 0.58870(19) 0.0857(14) Uani 1 1 d . . . 
H8A H 0.6342 0.8353 0.5942 0.103 Uiso 1 1 calc R . . 
H8B H 0.6013 0.9405 0.5532 0.103 Uiso 1 1 calc R . . 
N9 N 0.9793(3) 0.3548(7) 0.0145(4) 0.151(5) Uiso 0.50 1 d PDU . . 
O2 O 1.16932(11) -0.2182(4) 0.99432(11) 0.0600(10) Uani 1 1 d . . . 
O3 O 0.76149(10) 0.2775(3) 0.67358(10) 0.0377(7) Uani 1 1 d . . . 
O4 O 0.78493(9) 0.3740(3) 0.61078(9) 0.0332(7) Uani 1 1 d . . . 
O5 O 0.72017(10) 0.6071(3) 0.66416(10) 0.0396(8) Uani 1 1 d . . . 
O6 O 0.65498(9) 0.4734(3) 0.60230(9) 0.0306(7) Uani 1 1 d . . . 
O7 O 1.25497(10) -0.0818(3) 1.16698(10) 0.0381(8) Uani 1 1 d . . . 
O8 O 1.28221(9) -0.1890(3) 1.10972(9) 0.0293(7) Uani 1 1 d . . . 
O9 O 1.22246(10) -0.4111(3) 1.16787(9) 0.0348(8) Uani 1 1 d . . . 
O10 O 1.14811(9) -0.2926(3) 1.10013(9) 0.0282(6) Uani 1 1 d . . . 
O11 O 0.60550(13) 0.2522(4) 0.51030(11) 0.0674(10) Uani 1 1 d . . . 
O12 O 0.66911(11) 0.3887(4) 0.49491(10) 0.0416(8) Uani 1 1 d . . . 
O13 O 0.24413(14) 0.8836(3) 0.26955(12) 0.0645(10) Uani 1 1 d . . . 
O14 O 0.73349(18) 0.3071(6) 0.76544(18) 0.1102(18) Uani 1 1 d . . . 
O15 O 0.5000 0.1386(5) 0.5000 0.0660(12) Uani 1 2 d S . . 
O18 O 0.9678(4) 0.5708(10) 0.0092(5) 0.167(5) Uiso 0.50 1 d PDU . . 
C60 C 0.9265(3) 0.3576(11) 0.0291(4) 0.368(17) Uiso 0.50 1 d PDU . . 
 
loop_ 
 _atom_site_aniso_label 
 _atom_site_aniso_U_11 
 _atom_site_aniso_U_22 
 _atom_site_aniso_U_33 
 _atom_site_aniso_U_23 
 _atom_site_aniso_U_13 
 _atom_site_aniso_U_12 
C62 0.069(6) 0.069(6) 0.032(4) 0.003(4) 0.006(4) -0.023(5) 
O16 0.083(5) 0.117(6) 0.078(6) 0.044(5) -0.047(4) -0.041(5) 
O1 0.385(6) 0.085(3) 0.0342(16) 0.0163(19) 0.082(3) 0.105(3) 
Zn1 0.02025(15) 0.0285(2) 0.02109(17) 0.00132(16) 0.01051(13) -0.00296(15) 
Zn2 0.01908(16) 0.0340(2) 0.02037(18) -0.00502(17) 0.00905(14) 0.00076(16) 
C1 0.103(3) 0.038(2) 0.0101(15) -0.0093(16) 0.0143(18) -0.019(2) 
C2 0.0386(17) 0.0265(18) 0.0273(17) 0.0121(15) 0.0084(14) -0.0022(15) 
C3 0.0281(14) 0.0253(17) 0.0239(15) 0.0034(13) 0.0115(12) -0.0008(13) 
C4 0.0296(14) 0.040(2) 0.0255(15) 0.0002(15) 0.0174(12) -0.0078(15) 
C5 0.0218(12) 0.0205(15) 0.0272(14) -0.0079(13) 0.0152(11) -0.0016(12) 
C6 0.0303(14) 0.039(2) 0.0210(14) 0.0059(14) 0.0154(12) 0.0100(14) 
C7 0.0581(19) 0.040(2) 0.0283(15) -0.0175(16) 0.0272(14) -0.0093(18) 
C8 0.0167(12) 0.0384(19) 0.0132(13) 0.0018(14) 0.0064(10) 0.0051(13) 
C9 0.0183(12) 0.043(2) 0.0218(14) -0.0011(16) 0.0081(11) -0.0014(15) 
C10 0.0239(13) 0.037(2) 0.0278(15) 0.0058(15) 0.0182(11) 0.0011(14) 
C11 0.0104(11) 0.0299(18) 0.0214(14) 0.0042(13) 0.0063(10) 0.0046(12) 
C12 0.0242(13) 0.045(2) 0.0320(16) 0.0052(16) 0.0183(12) -0.0037(15) 
C13 0.0208(13) 0.0324(19) 0.0256(15) 0.0049(14) 0.0135(11) 0.0030(13) 
C14 0.0281(14) 0.0260(17) 0.0224(15) -0.0067(14) 0.0097(12) -0.0015(14) 
C15 0.0225(13) 0.0287(17) 0.0269(15) 0.0012(14) 0.0149(11) 0.0082(13) 
C16 0.0245(13) 0.0353(19) 0.0209(14) -0.0028(14) 0.0115(11) -0.0006(14) 
C17 0.0302(14) 0.048(2) 0.0226(15) -0.0100(16) 0.0155(12) 0.0018(16) 
C18 0.0171(12) 0.0230(16) 0.0313(15) -0.0016(13) 0.0145(11) -0.0023(12) 
C19 0.0230(13) 0.0380(19) 0.0179(14) 0.0019(14) 0.0102(11) -0.0059(14) 
C20 0.0273(14) 0.0301(18) 0.0382(18) -0.0067(16) 0.0172(13) 0.0009(14) 
C21 0.0157(12) 0.0338(18) 0.0148(13) 0.0054(13) 0.0065(10) 0.0067(13) 
C22 0.0275(15) 0.0237(17) 0.0272(16) 0.0034(15) 0.0140(13) -0.0037(14) 
C23 0.0288(14) 0.0199(16) 0.0304(16) -0.0036(14) 0.0182(12) -0.0015(14) 
C24 0.0325(16) 0.0191(17) 0.0256(16) -0.0027(15) 0.0132(13) -0.0027(14) 
C25 0.0294(15) 0.0254(18) 0.0239(16) 0.0065(15) 0.0118(13) 0.0017(15) 
C26 0.0205(13) 0.0311(19) 0.0267(15) -0.0025(15) 0.0155(11) -0.0021(14) 
C27 0.0333(17) 0.031(2) 0.0264(17) -0.0083(16) 0.0150(14) -0.0026(16) 
C28 0.0193(14) 0.0317(19) 0.0345(18) 0.0071(17) 0.0123(13) -0.0024(15) 
C29 0.0231(14) 0.0286(19) 0.0155(14) -0.0074(14) 0.0102(11) -0.0057(14) 
C30 0.0309(15) 0.040(2) 0.0094(13) 0.0019(14) 0.0124(11) 0.0027(15) 
C31 0.0229(14) 0.032(2) 0.0328(17) 0.0040(15) 0.0175(12) 0.0005(14) 
C32 0.0249(14) 0.038(2) 0.0119(14) -0.0037(15) 0.0084(12) -0.0114(15) 
C33 0.0167(13) 0.0301(19) 0.0122(14) -0.0025(13) 0.0039(11) -0.0054(13) 
C34 0.0153(13) 0.044(2) 0.0252(17) -0.0026(17) 0.0050(13) -0.0024(15) 
C35 0.0342(16) 0.039(2) 0.0310(17) -0.0007(17) 0.0207(14) -0.0079(17) 
C36 0.0206(14) 0.041(2) 0.0202(15) -0.0177(15) 0.0108(12) -0.0060(15) 
C37 0.0367(16) 0.0208(17) 0.0319(17) -0.0013(14) 0.0201(13) -0.0073(15) 
C38 0.0422(16) 0.0316(19) 0.0207(15) -0.0082(15) 0.0209(13) -0.0091(16) 
C39 0.0289(15) 0.035(2) 0.0196(15) 0.0033(15) 0.0127(12) 0.0045(15) 
C40 0.0223(14) 0.035(2) 0.0342(18) -0.0068(17) 0.0151(13) -0.0073(15) 
C41 0.0260(14) 0.0270(18) 0.0290(17) -0.0016(15) 0.0145(13) -0.0149(14) 
C42 0.0367(17) 0.042(2) 0.0302(18) -0.0189(17) 0.0157(14) -0.0116(17) 
C43 0.0328(14) 0.0229(16) 0.0412(17) 0.0076(14) 0.0238(13) 0.0030(13) 
C44 0.0577(18) 0.041(2) 0.056(2) -0.0096(18) 0.0433(16) -0.0065(18) 
C45 0.069(2) 0.069(3) 0.0335(16) 0.0147(18) 0.0399(14) 0.001(2) 
C46 0.0493(16) 0.032(2) 0.067(2) 0.0075(17) 0.0445(15) -0.0005(16) 
C47 0.0367(15) 0.0333(18) 0.056(2) 0.0116(17) 0.0287(15) 0.0111(15) 
C48 0.085(2) 0.055(3) 0.124(3) -0.018(2) 0.0894(19) -0.007(2) 
C49 0.0687(18) 0.031(2) 0.108(3) 0.014(2) 0.0698(18) 0.0117(19) 
C50 0.0743(19) 0.063(3) 0.081(2) 0.013(2) 0.0669(17) 0.015(2) 
C51 0.0316(16) 0.057(3) 0.0310(18) 0.0114(19) 0.0161(14) 0.0023(18) 
C52 0.0421(18) 0.041(2) 0.0317(18) 0.0243(18) 0.0135(15) 0.0086(19) 
C53 0.067(2) 0.061(3) 0.037(2) 0.016(2) 0.0304(18) 0.013(2) 
C54 0.0698(19) 0.048(3) 0.090(2) -0.011(2) 0.0695(17) -0.005(2) 
C55 0.056(2) 0.040(2) 0.062(2) -0.002(2) 0.0378(17) -0.0071(19) 
C56 0.0274(13) 0.0357(19) 0.0288(16) 0.0026(15) 0.0174(12) -0.0006(14) 
C57 0.061(2) 0.088(4) 0.098(3) 0.030(3) 0.055(2) 0.013(3) 
C58 0.055(2) 0.048(3) 0.055(2) -0.011(2) 0.0374(17) -0.011(2) 
N1 0.0205(11) 0.0417(17) 0.0190(12) 0.0080(12) 0.0105(9) 0.0101(12) 
N2 0.0253(12) 0.0385(18) 0.0195(13) -0.0072(13) 0.0142(10) -0.0091(13) 
N3 0.0261(11) 0.0354(16) 0.0255(12) -0.0085(12) 0.0172(10) -0.0084(12) 
N4 0.0408(13) 0.0358(18) 0.0562(17) -0.0061(15) 0.0332(13) 0.0003(14) 
N5 0.0297(13) 0.0282(16) 0.0291(14) 0.0032(13) 0.0131(11) -0.0023(13) 
N6 0.0395(15) 0.0411(19) 0.0337(16) -0.0090(16) 0.0183(13) -0.0035(16) 
N7 0.0524(15) 0.041(2) 0.0511(17) 0.0046(17) 0.0396(13) 0.0050(16) 
N8 0.0721(18) 0.054(3) 0.175(3) -0.013(3) 0.0946(19) -0.0107(19) 
O2 0.0266(12) 0.105(2) 0.0416(14) 0.0478(16) 0.0087(11) 0.0037(15) 
O3 0.0283(10) 0.0455(15) 0.0480(13) 0.0067(12) 0.0247(10) 0.0077(11) 
O4 0.0251(10) 0.0434(15) 0.0290(12) 0.0026(12) 0.0102(9) 0.0116(11) 
O5 0.0263(11) 0.0625(19) 0.0336(12) -0.0002(13) 0.0165(9) 0.0001(12) 
O6 0.0210(9) 0.0482(16) 0.0268(11) -0.0050(11) 0.0145(8) 0.0031(11) 
O7 0.0212(11) 0.0495(17) 0.0423(14) -0.0088(14) 0.0129(10) -0.0042(11) 
O8 0.0262(11) 0.0408(15) 0.0230(11) -0.0063(12) 0.0127(9) -0.0095(11) 
O9 0.0214(11) 0.0608(19) 0.0242(11) 0.0051(12) 0.0120(9) 0.0089(12) 
O10 0.0222(9) 0.0445(15) 0.0227(10) 0.0058(12) 0.0143(8) -0.0045(11) 
O11 0.0873(17) 0.093(3) 0.0327(13) -0.0248(16) 0.0360(12) -0.0575(17) 
O12 0.0335(12) 0.065(2) 0.0255(12) -0.0139(14) 0.0127(10) -0.0014(14) 
O13 0.106(2) 0.0443(17) 0.0616(16) -0.0093(15) 0.0536(14) -0.0013(18) 
O14 0.082(2) 0.141(4) 0.113(3) 0.053(3) 0.048(2) 0.028(3) 
O15 0.0818(19) 0.069(3) 0.089(2) 0.000 0.0758(16) 0.000 
 
_geom_special_details 
; 
 All esds (except the esd in the dihedral angle between two l.s. planes) 
 are estimated using the full covariance matrix.  The cell esds are taken 
 into account individually in the estimation of esds in distances, angles 
 and torsion angles; correlations between esds in cell parameters are only 
 used when they are defined by crystal symmetry.  An approximate (isotropic) 
 treatment of cell esds is used for estimating esds involving l.s. planes. 
; 
 
loop_ 
 _geom_bond_atom_site_label_1 
 _geom_bond_atom_site_label_2 
 _geom_bond_distance 
 _geom_bond_site_symmetry_2 
 _geom_bond_publ_flag 
C62 O16 1.529(8) . ? 
C62 C62 1.66(2) 2_656 ? 
O1 C1 1.228(7) . ? 
Zn1 O2 1.955(3) . ? 
Zn1 O8 1.956(2) . ? 
Zn1 N3 2.003(3) . ? 
Zn1 O10 2.011(3) . ? 
Zn2 O6 1.929(3) . ? 
Zn2 O4 1.946(2) . ? 
Zn2 O12 1.994(3) . ? 
Zn2 N6 2.051(4) . ? 
C1 O2 1.219(6) . ? 
C1 C2 1.467(5) . ? 
C2 C7 1.386(5) . ? 
C2 C3 1.400(5) . ? 
C3 C4 1.381(4) . ? 
C3 H3 0.9300 . ? 
C4 C5 1.353(5) . ? 
C4 H4 0.9300 . ? 
C5 C6 1.377(5) . ? 
C5 N1 1.390(4) . ? 
C6 C7 1.400(5) . ? 
C6 H6 0.9300 . ? 
C7 H7 0.9300 . ? 
C8 C9 1.385(5) . ? 
C8 C13 1.398(5) . ? 
C8 N1 1.418(4) . ? 
C9 C10 1.399(4) . ? 
C9 H9 0.9300 . ? 
C10 C11 1.421(5) . ? 
C10 H10 0.9300 . ? 
C11 C12 1.363(5) . ? 
C11 C14 1.489(4) . ? 
C12 C13 1.367(4) . ? 
C12 H12 0.9300 . ? 
C13 H13 0.9300 . ? 
C14 O3 1.236(5) . ? 
C14 O4 1.297(4) . ? 
C15 C16 1.416(4) . ? 
C15 C20 1.416(4) . ? 
C15 N1 1.423(5) 3_455 ? 
C16 C17 1.364(5) . ? 
C16 H16 0.9300 . ? 
C17 C18 1.430(4) . ? 
C17 H17 0.9300 . ? 
C18 C19 1.356(4) . ? 
C18 C21 1.510(5) . ? 
C19 C20 1.402(5) . ? 
C19 H19 0.9300 . ? 
C20 H20 0.9300 . ? 
C21 O5 1.232(4) . ? 
C21 O6 1.267(4) . ? 
C22 C23 1.394(5) . ? 
C22 N2 1.396(4) . ? 
C22 C27 1.408(5) . ? 
C23 C24 1.380(4) . ? 
C23 H23 0.9300 . ? 
C24 C25 1.382(5) . ? 
C24 H24 0.9300 . ? 
C25 C26 1.426(5) . ? 
C25 C28 1.492(4) . ? 
C26 C27 1.396(5) . ? 
C26 H26 0.9300 . ? 
C27 H27 0.9300 . ? 
C28 O8 1.254(4) . ? 
C28 O7 1.259(5) . ? 
C29 C30 1.361(4) . ? 
C29 C34 1.386(5) . ? 
C29 N2 1.421(5) 3_445 ? 
C30 C31 1.362(5) . ? 
C30 H30 0.9300 . ? 
C31 C32 1.436(5) . ? 
C31 H31 0.9300 . ? 
C32 C33 1.346(4) . ? 
C32 C35 1.497(5) . ? 
C33 C34 1.401(5) . ? 
C33 H33 0.9300 . ? 
C34 H34 0.9300 . ? 
C35 O9 1.244(4) . ? 
C35 O10 1.306(4) . ? 
C36 C37 1.412(5) . ? 
C36 N2 1.439(4) 1_454 ? 
C36 C41 1.440(5) . ? 
C37 C38 1.370(5) . ? 
C37 H37 0.9300 . ? 
C38 C39 1.416(5) . ? 
C38 H38 0.9300 . ? 
C39 C40 1.354(5) . ? 
C39 C42 1.521(5) . ? 
C40 C41 1.407(5) . ? 
C40 H40 0.9300 . ? 
C41 H41 0.9300 . ? 
C42 O11 1.249(5) . ? 
C42 O12 1.259(5) . ? 
C43 N3 1.335(5) . ? 
C43 N4 1.363(5) . ? 
C43 H43 0.9300 . ? 
C44 N4 1.382(5) . ? 
C44 C45 1.393(6) . ? 
C44 H44 0.9300 . ? 
C45 N3 1.333(5) . ? 
C45 H45 0.9300 . ? 
C46 N4 1.490(5) . ? 
C46 C47 1.506(5) . ? 
C46 H46A 0.9700 . ? 
C46 H46B 0.9700 . ? 
C47 N5 1.514(5) . ? 
C47 C48 1.521(6) . ? 
C47 H47 0.9800 . ? 
C48 C49 1.455(6) . ? 
C48 H48A 0.9700 . ? 
C48 H48B 0.9700 . ? 
C49 C50 1.577(7) . ? 
C49 H49A 0.9700 . ? 
C49 H49B 0.9700 . ? 
C50 N5 1.474(6) . ? 
C50 H50A 0.9700 . ? 
C50 H50B 0.9700 . ? 
C51 N6 1.302(6) . ? 
C51 N7 1.333(6) . ? 
C51 H51 0.9300 . ? 
C52 C53 1.296(7) . ? 
C52 N6 1.395(5) . ? 
C52 H52 0.9300 . ? 
C53 N7 1.387(5) . ? 
C53 H53 0.9300 . ? 
C54 N7 1.404(7) . ? 
C54 C55 1.557(6) . ? 
C54 H54A 0.9700 . ? 
C54 H54B 0.9700 . ? 
C55 N8 1.488(5) . ? 
C55 C56 1.501(6) . ? 
C55 H55 0.9800 . ? 
C56 C58 1.492(6) . ? 
C56 H56A 0.9700 . ? 
C56 H56B 0.9700 . ? 
C57 C58 1.469(8) . ? 
C57 N8 1.586(7) . ? 
C57 H57A 0.9700 . ? 
C57 H57B 0.9700 . ? 
C58 H58A 0.9700 . ? 
C58 H58B 0.9700 . ? 
C59 N9 1.528(7) . ? 
C59 N9 1.528(7) 2_755 ? 
C61 O18 1.199(10) . ? 
C61 O18 1.199(10) 2_755 ? 
C61 N9 1.563(8) . ? 
C61 N9 1.563(8) 2_755 ? 
N1 C15 1.423(5) 3_545 ? 
N2 C29 1.421(5) 3 ? 
N2 C36 1.439(4) 1_656 ? 
N5 H5A 0.9000 . ? 
N5 H5B 0.9000 . ? 
N8 H8A 0.9000 . ? 
N8 H8B 0.9000 . ? 
N9 C60 1.540(8) . ? 
N9 N9 1.563(16) 2_755 ? 
 
loop_ 
 _geom_angle_atom_site_label_1 
 _geom_angle_atom_site_label_2 
 _geom_angle_atom_site_label_3 
 _geom_angle 
 _geom_angle_site_symmetry_1 
 _geom_angle_site_symmetry_3 
 _geom_angle_publ_flag 
O16 C62 C62 93.5(6) . 2_656 ? 
O2 Zn1 O8 108.97(12) . . ? 
O2 Zn1 N3 95.77(14) . . ? 
O8 Zn1 N3 112.63(11) . . ? 
O2 Zn1 O10 110.19(11) . . ? 
O8 Zn1 O10 117.82(10) . . ? 
N3 Zn1 O10 109.23(12) . . ? 
O6 Zn2 O4 116.64(11) . . ? 
O6 Zn2 O12 110.49(11) . . ? 
O4 Zn2 O12 109.37(11) . . ? 
O6 Zn2 N6 110.66(13) . . ? 
O4 Zn2 N6 111.36(12) . . ? 
O12 Zn2 N6 96.47(13) . . ? 
O2 C1 O1 120.0(4) . . ? 
O2 C1 C2 120.9(4) . . ? 
O1 C1 C2 118.9(4) . . ? 
C7 C2 C3 117.5(3) . . ? 
C7 C2 C1 120.2(4) . . ? 
C3 C2 C1 122.3(3) . . ? 
C4 C3 C2 119.4(3) . . ? 
C4 C3 H3 120.3 . . ? 
C2 C3 H3 120.3 . . ? 
C5 C4 C3 123.1(4) . . ? 
C5 C4 H4 118.5 . . ? 
C3 C4 H4 118.5 . . ? 
C4 C5 C6 118.8(3) . . ? 
C4 C5 N1 120.3(3) . . ? 
C6 C5 N1 121.0(3) . . ? 
C5 C6 C7 119.4(3) . . ? 
C5 C6 H6 120.3 . . ? 
C7 C6 H6 120.3 . . ? 
C2 C7 C6 121.8(4) . . ? 
C2 C7 H7 119.1 . . ? 
C6 C7 H7 119.1 . . ? 
C9 C8 C13 118.1(3) . . ? 
C9 C8 N1 120.5(3) . . ? 
C13 C8 N1 121.4(3) . . ? 
C8 C9 C10 122.8(3) . . ? 
C8 C9 H9 118.6 . . ? 
C10 C9 H9 118.6 . . ? 
C9 C10 C11 117.9(3) . . ? 
C9 C10 H10 121.0 . . ? 
C11 C10 H10 121.0 . . ? 
C12 C11 C10 117.8(3) . . ? 
C12 C11 C14 122.0(3) . . ? 
C10 C11 C14 120.2(3) . . ? 
C11 C12 C13 124.4(3) . . ? 
C11 C12 H12 117.8 . . ? 
C13 C12 H12 117.8 . . ? 
C12 C13 C8 119.0(3) . . ? 
C12 C13 H13 120.5 . . ? 
C8 C13 H13 120.5 . . ? 
O3 C14 O4 125.7(3) . . ? 
O3 C14 C11 117.7(3) . . ? 
O4 C14 C11 116.6(3) . . ? 
C16 C15 C20 119.4(3) . . ? 
C16 C15 N1 120.5(3) . 3_455 ? 
C20 C15 N1 120.1(3) . 3_455 ? 
C17 C16 C15 119.5(3) . . ? 
C17 C16 H16 120.3 . . ? 
C15 C16 H16 120.3 . . ? 
C16 C17 C18 120.6(3) . . ? 
C16 C17 H17 119.7 . . ? 
C18 C17 H17 119.7 . . ? 
C19 C18 C17 120.3(3) . . ? 
C19 C18 C21 119.5(3) . . ? 
C17 C18 C21 120.0(3) . . ? 
C18 C19 C20 120.2(3) . . ? 
C18 C19 H19 119.9 . . ? 
C20 C19 H19 119.9 . . ? 
C19 C20 C15 119.9(3) . . ? 
C19 C20 H20 120.0 . . ? 
C15 C20 H20 120.0 . . ? 
O5 C21 O6 121.4(3) . . ? 
O5 C21 C18 119.5(3) . . ? 
O6 C21 C18 119.1(3) . . ? 
C23 C22 N2 120.4(3) . . ? 
C23 C22 C27 118.6(3) . . ? 
N2 C22 C27 120.9(3) . . ? 
C24 C23 C22 119.1(3) . . ? 
C24 C23 H23 120.4 . . ? 
C22 C23 H23 120.4 . . ? 
C23 C24 C25 123.5(3) . . ? 
C23 C24 H24 118.3 . . ? 
C25 C24 H24 118.3 . . ? 
C24 C25 C26 118.3(3) . . ? 
C24 C25 C28 123.0(3) . . ? 
C26 C25 C28 118.7(3) . . ? 
C27 C26 C25 118.1(3) . . ? 
C27 C26 H26 120.9 . . ? 
C25 C26 H26 120.9 . . ? 
C26 C27 C22 122.3(3) . . ? 
C26 C27 H27 118.9 . . ? 
C22 C27 H27 118.9 . . ? 
O8 C28 O7 124.7(3) . . ? 
O8 C28 C25 116.3(3) . . ? 
O7 C28 C25 119.0(3) . . ? 
C30 C29 C34 119.8(3) . . ? 
C30 C29 N2 120.8(3) . 3_445 ? 
C34 C29 N2 119.3(3) . 3_445 ? 
C29 C30 C31 121.3(3) . . ? 
C29 C30 H30 119.3 . . ? 
C31 C30 H30 119.3 . . ? 
C30 C31 C32 120.0(3) . . ? 
C30 C31 H31 120.0 . . ? 
C32 C31 H31 120.0 . . ? 
C33 C32 C31 117.6(3) . . ? 
C33 C32 C35 124.4(3) . . ? 
C31 C32 C35 118.0(3) . . ? 
C32 C33 C34 122.1(3) . . ? 
C32 C33 H33 118.9 . . ? 
C34 C33 H33 118.9 . . ? 
C29 C34 C33 118.9(3) . . ? 
C29 C34 H34 120.5 . . ? 
C33 C34 H34 120.5 . . ? 
O9 C35 O10 125.9(4) . . ? 
O9 C35 C32 121.6(3) . . ? 
O10 C35 C32 112.4(3) . . ? 
C37 C36 N2 122.7(3) . 1_454 ? 
C37 C36 C41 119.4(3) . . ? 
N2 C36 C41 117.9(3) 1_454 . ? 
C38 C37 C36 120.8(3) . . ? 
C38 C37 H37 119.6 . . ? 
C36 C37 H37 119.6 . . ? 
C37 C38 C39 120.2(4) . . ? 
C37 C38 H38 119.9 . . ? 
C39 C38 H38 119.9 . . ? 
C40 C39 C38 119.5(3) . . ? 
C40 C39 C42 122.0(3) . . ? 
C38 C39 C42 118.4(3) . . ? 
C39 C40 C41 123.1(3) . . ? 
C39 C40 H40 118.4 . . ? 
C41 C40 H40 118.4 . . ? 
C40 C41 C36 116.9(3) . . ? 
C40 C41 H41 121.5 . . ? 
C36 C41 H41 121.5 . . ? 
O11 C42 O12 127.4(4) . . ? 
O11 C42 C39 117.3(3) . . ? 
O12 C42 C39 115.2(4) . . ? 
N3 C43 N4 110.6(3) . . ? 
N3 C43 H43 124.7 . . ? 
N4 C43 H43 124.7 . . ? 
N4 C44 C45 103.6(4) . . ? 
N4 C44 H44 128.2 . . ? 
C45 C44 H44 128.2 . . ? 
N3 C45 C44 111.7(4) . . ? 
N3 C45 H45 124.1 . . ? 
C44 C45 H45 124.1 . . ? 
N4 C46 C47 108.8(3) . . ? 
N4 C46 H46A 109.9 . . ? 
C47 C46 H46A 109.9 . . ? 
N4 C46 H46B 109.9 . . ? 
C47 C46 H46B 109.9 . . ? 
H46A C46 H46B 108.3 . . ? 
C46 C47 N5 108.3(3) . . ? 
C46 C47 C48 117.3(3) . . ? 
N5 C47 C48 102.7(3) . . ? 
C46 C47 H47 109.4 . . ? 
N5 C47 H47 109.4 . . ? 
C48 C47 H47 109.4 . . ? 
C49 C48 C47 105.3(4) . . ? 
C49 C48 H48A 110.7 . . ? 
C47 C48 H48A 110.7 . . ? 
C49 C48 H48B 110.7 . . ? 
C47 C48 H48B 110.7 . . ? 
H48A C48 H48B 108.8 . . ? 
C48 C49 C50 102.2(4) . . ? 
C48 C49 H49A 111.3 . . ? 
C50 C49 H49A 111.3 . . ? 
C48 C49 H49B 111.3 . . ? 
C50 C49 H49B 111.3 . . ? 
H49A C49 H49B 109.2 . . ? 
N5 C50 C49 103.6(4) . . ? 
N5 C50 H50A 111.0 . . ? 
C49 C50 H50A 111.0 . . ? 
N5 C50 H50B 111.0 . . ? 
C49 C50 H50B 111.0 . . ? 
H50A C50 H50B 109.0 . . ? 
N6 C51 N7 111.7(3) . . ? 
N6 C51 H51 124.1 . . ? 
N7 C51 H51 124.1 . . ? 
C53 C52 N6 107.9(4) . . ? 
C53 C52 H52 126.0 . . ? 
N6 C52 H52 126.0 . . ? 
C52 C53 N7 109.1(4) . . ? 
C52 C53 H53 125.5 . . ? 
N7 C53 H53 125.5 . . ? 
N7 C54 C55 110.3(4) . . ? 
N7 C54 H54A 109.6 . . ? 
C55 C54 H54A 109.6 . . ? 
N7 C54 H54B 109.6 . . ? 
C55 C54 H54B 109.6 . . ? 
H54A C54 H54B 108.1 . . ? 
N8 C55 C56 102.0(3) . . ? 
N8 C55 C54 116.2(4) . . ? 
C56 C55 C54 112.4(4) . . ? 
N8 C55 H55 108.6 . . ? 
C56 C55 H55 108.6 . . ? 
C54 C55 H55 108.6 . . ? 
C58 C56 C55 107.3(3) . . ? 
C58 C56 H56A 110.3 . . ? 
C55 C56 H56A 110.3 . . ? 
C58 C56 H56B 110.3 . . ? 
C55 C56 H56B 110.3 . . ? 
H56A C56 H56B 108.5 . . ? 
C58 C57 N8 105.9(4) . . ? 
C58 C57 H57A 110.6 . . ? 
N8 C57 H57A 110.6 . . ? 
C58 C57 H57B 110.6 . . ? 
N8 C57 H57B 110.6 . . ? 
H57A C57 H57B 108.7 . . ? 
C57 C58 C56 105.7(4) . . ? 
C57 C58 H58A 110.6 . . ? 
C56 C58 H58A 110.6 . . ? 
C57 C58 H58B 110.6 . . ? 
C56 C58 H58B 110.6 . . ? 
H58A C58 H58B 108.7 . . ? 
N9 C59 N9 61.5(7) . 2_755 ? 
O18 C61 O18 104.2(12) . 2_755 ? 
O18 C61 N9 98.5(6) . . ? 
O18 C61 N9 156.4(7) 2_755 . ? 
O18 C61 N9 156.4(7) . 2_755 ? 
O18 C61 N9 98.5(6) 2_755 2_755 ? 
N9 C61 N9 60.0(6) . 2_755 ? 
C5 N1 C8 123.4(3) . . ? 
C5 N1 C15 119.0(3) . 3_545 ? 
C8 N1 C15 117.5(3) . 3_545 ? 
C22 N2 C29 120.2(3) . 3 ? 
C22 N2 C36 120.7(3) . 1_656 ? 
C29 N2 C36 118.8(3) 3 1_656 ? 
C45 N3 C43 106.0(3) . . ? 
C45 N3 Zn1 128.8(3) . . ? 
C43 N3 Zn1 120.6(2) . . ? 
C43 N4 C44 107.8(3) . . ? 
C43 N4 C46 123.4(3) . . ? 
C44 N4 C46 126.1(3) . . ? 
C50 N5 C47 109.4(3) . . ? 
C50 N5 H5A 109.8 . . ? 
C47 N5 H5A 109.8 . . ? 
C50 N5 H5B 109.8 . . ? 
C47 N5 H5B 109.8 . . ? 
H5A N5 H5B 108.2 . . ? 
C51 N6 C52 106.1(4) . . ? 
C51 N6 Zn2 123.0(3) . . ? 
C52 N6 Zn2 124.7(3) . . ? 
C51 N7 C53 104.9(4) . . ? 
C51 N7 C54 127.6(4) . . ? 
C53 N7 C54 127.4(4) . . ? 
C55 N8 C57 101.0(4) . . ? 
C55 N8 H8A 111.6 . . ? 
C57 N8 H8A 111.6 . . ? 
C55 N8 H8B 111.6 . . ? 
C57 N8 H8B 111.6 . . ? 
H8A N8 H8B 109.4 . . ? 
C59 N9 C60 120.8(6) . . ? 
C59 N9 C61 119.2(6) . . ? 
C60 N9 C61 118.1(6) . . ? 
C59 N9 N9 59.2(3) . 2_755 ? 
C60 N9 N9 166.3(10) . 2_755 ? 
C61 N9 N9 60.0(3) . 2_755 ? 
C1 O2 Zn1 124.3(3) . . ? 
C14 O4 Zn2 123.3(2) . . ? 
C21 O6 Zn2 115.3(2) . . ? 
C28 O8 Zn1 124.3(2) . . ? 
C35 O10 Zn1 108.7(2) . . ? 
C42 O12 Zn2 122.4(3) . . ? 
 
_diffrn_measured_fraction_theta_max    0.989 
_diffrn_reflns_theta_full              27.52 
_diffrn_measured_fraction_theta_full   0.989 
_refine_diff_density_max    1.473 
_refine_diff_density_min   -0.645 
_refine_diff_density_rms    0.108 
