# Supplementary material for: Modifying electron transfer between photoredox and organocatalytic units via framework interpenetration for β-carbonyl functionalization
Source: Nat Commun. 2017 Aug 25;8:361. doi: 10.1038/s41467-017-00416-8 (PMC5572462; doi:10.1038/s41467-017-00416-8)
Supplement: Supplementary file 4 — Supplementary Data 3 [file 41467_2017_416_MOESM4_ESM.cif]

 
data_1 
 
_audit_creation_method            SHELXL-97 
_chemical_name_systematic 
; 
 ? 
; 
_chemical_name_common             ? 
_chemical_melting_point           ? 
_chemical_formula_moiety          ? 
_chemical_formula_sum 
 'C115 H115 N13 O29 Zn4' 
_chemical_formula_weight          2404.68 
 
loop_ 
 _atom_type_symbol 
 _atom_type_description 
 _atom_type_scat_dispersion_real 
 _atom_type_scat_dispersion_imag 
 _atom_type_scat_source 
 'C'  'C'   0.0033   0.0016 
 'International Tables Vol C Tables 4.2.6.8 and 6.1.1.4' 
 'H'  'H'   0.0000   0.0000 
 'International Tables Vol C Tables 4.2.6.8 and 6.1.1.4' 
 'N'  'N'   0.0061   0.0033 
 'International Tables Vol C Tables 4.2.6.8 and 6.1.1.4' 
 'O'  'O'   0.0106   0.0060 
 'International Tables Vol C Tables 4.2.6.8 and 6.1.1.4' 
 'Zn'  'Zn'   0.2839   1.4301 
 'International Tables Vol C Tables 4.2.6.8 and 6.1.1.4' 
 
_symmetry_cell_setting            'Monoclinic''
_symmetry_space_group_name_H-M   'C2/c' 
 
loop_ 
 _symmetry_equiv_pos_as_xyz 
 'x, y, z' 
 '-x, y, -z+1/2' 
 'x+1/2, y+1/2, z' 
 '-x+1/2, y+1/2, -z+1/2' 
 '-x, -y, -z' 
 'x, -y, z-1/2' 
 '-x+1/2, -y+1/2, -z' 
 'x+1/2, -y+1/2, z-1/2' 
 
_cell_length_a                    25.9658(15) 
_cell_length_b                    9.0558(5) 
_cell_length_c                    27.3690(15) 
_cell_angle_alpha                 90.00 
_cell_angle_beta                  117.6864(9) 
_cell_angle_gamma                 90.00 
_cell_volume                      5698.7(6) 
_cell_formula_units_Z             2 
_cell_measurement_temperature     200(2) 
_cell_measurement_reflns_used     9839
_cell_measurement_theta_min        2.42
_cell_measurement_theta_max       27.50
 
_exptl_crystal_description        block
_exptl_crystal_colour             yellow 
_exptl_crystal_size_max           0.26 
_exptl_crystal_size_mid           0.24 
_exptl_crystal_size_min           0.19 
_exptl_crystal_density_meas       ? 
_exptl_crystal_density_diffrn     1.401 
_exptl_crystal_density_method     'not measured' 
_exptl_crystal_F_000              2496 
_exptl_absorpt_coefficient_mu     0.914 
_exptl_absorpt_correction_type    multi-scan
_exptl_absorpt_correction_T_min   0.788
_exptl_absorpt_correction_T_max   0.841 
_exptl_absorpt_process_details    sadabs 
 
_exptl_special_details 
; 
 ? 
; 
 
_diffrn_ambient_temperature       200(2) 
_diffrn_radiation_wavelength      0.71073 
_diffrn_radiation_type            MoK\a 
_diffrn_radiation_source          'fine-focus sealed tube' 
_diffrn_radiation_monochromator   graphite 
_diffrn_measurement_device_type   'Bruker APEX-II CCD'
_diffrn_measurement_method       '\f and \w scans'
_diffrn_detector_area_resol_mean ?
_diffrn_standards_number         0
_diffrn_standards_interval_count  ? 
_diffrn_standards_interval_time   ? 
_diffrn_standards_decay_%         ? 
_diffrn_reflns_number             20147 
_diffrn_reflns_av_R_equivalents   0.0279 
_diffrn_reflns_av_sigmaI/netI     0.0309 
_diffrn_reflns_limit_h_min        -33 
_diffrn_reflns_limit_h_max        26 
_diffrn_reflns_limit_k_min        -11 
_diffrn_reflns_limit_k_max        11 
_diffrn_reflns_limit_l_min        -33 
_diffrn_reflns_limit_l_max        35 
_diffrn_reflns_theta_min          2.42 
_diffrn_reflns_theta_max          27.50 
_reflns_number_total              6502 
_reflns_number_gt                 5405 
_reflns_threshold_expression      >2sigma(I) 
 
_computing_data_collection        'Bruker APEX2'
_computing_cell_refinement       'Bruker SAINT'
_computing_data_reduction        'Bruker SAINT'
_computing_structure_solution     'SHELXS-97 (Sheldrick, 1990)' 
_computing_structure_refinement   'SHELXL-97 (Sheldrick, 1997)' 
_computing_molecular_graphics     'Bruker SHELXTL'
_computing_publication_material  'Bruker SHELXTL'
 
_refine_special_details 
; 
 Refinement of F^2^ against ALL reflections.  The weighted R-factor wR and 
 goodness of fit S are based on F^2^, conventional R-factors R are based 
 on F, with F set to zero for negative F^2^. The threshold expression of 
 F^2^ > 2sigma(F^2^) is used only for calculating R-factors(gt) etc. and is 
 not relevant to the choice of reflections for refinement.  R-factors based 
 on F^2^ are statistically about twice as large as those based on F, and R- 
 factors based on ALL data will be even larger. 
; 
 
_refine_ls_structure_factor_coef  Fsqd  
_refine_ls_matrix_type            full 
_refine_ls_weighting_scheme       calc  
_refine_ls_weighting_details 
 'calc w=1/[\s^2^(Fo^2^)+(0.1800P)^2^+0.1130P] where P=(Fo^2^+2Fc^2^)/3' 
_atom_sites_solution_primary      direct 
_atom_sites_solution_secondary    difmap 
_atom_sites_solution_hydrogens    geom 
_refine_ls_hydrogen_treatment     constr 
_refine_ls_extinction_method      none 
_refine_ls_extinction_coef        ? 
_refine_ls_number_reflns          6502 
_refine_ls_number_parameters      391 
_refine_ls_number_restraints      44 
_refine_ls_R_factor_all           0.0627 
_refine_ls_R_factor_gt            0.0513 
_refine_ls_wR_factor_ref          0.2161 
_refine_ls_wR_factor_gt           0.2017 
_refine_ls_goodness_of_fit_ref    1.033 
_refine_ls_restrained_S_all       1.060 
_refine_ls_shift/su_max           0.004 
_refine_ls_shift/su_mean          0.000 
 
loop_ 
 _atom_site_label 
 _atom_site_type_symbol 
 _atom_site_fract_x 
 _atom_site_fract_y 
 _atom_site_fract_z 
 _atom_site_U_iso_or_equiv 
 _atom_site_adp_type 
 _atom_site_occupancy 
 _atom_site_symmetry_multiplicity 
 _atom_site_calc_flag 
 _atom_site_refinement_flags 
 _atom_site_disorder_assembly 
 _atom_site_disorder_group 
Zn1 Zn 0.113784(9) 0.87504(3) 0.165131(8) 0.01708(7) Uani 1 1 d . . . 
C1 C 0.13190(8) 0.6923(2) 0.09355(8) 0.0193(5) Uani 1 1 d . . . 
C2 C 0.16575(9) 0.6294(2) 0.06683(8) 0.0188(5) Uani 1 1 d . . . 
C3 C 0.22035(8) 0.6854(2) 0.07813(8) 0.0198(5) Uani 1 1 d . . . 
H3 H 0.2373 0.7611 0.1050 0.024 Uiso 1 1 calc R . . 
C4 C 0.25007(9) 0.6334(2) 0.05130(9) 0.0187(5) Uani 1 1 d . . . 
H4 H 0.2870 0.6737 0.0596 0.022 Uiso 1 1 calc R . . 
C5 C 0.22615(8) 0.5210(2) 0.01153(7) 0.0172(4) Uani 1 1 d . . . 
C6 C 0.17263(8) 0.4612(2) 0.00138(8) 0.0184(5) Uani 1 1 d . . . 
H6 H 0.1564 0.3827 -0.0243 0.022 Uiso 1 1 calc R . . 
C7 C 0.14270(8) 0.5155(2) 0.02851(8) 0.0202(5) Uani 1 1 d . . . 
H7 H 0.1060 0.4744 0.0208 0.024 Uiso 1 1 calc R . . 
C8 C 0.22483(8) 0.4345(2) -0.07371(7) 0.0177(4) Uani 1 1 d . . . 
C9 C 0.17562(8) 0.5142(2) -0.10932(8) 0.0206(5) Uani 1 1 d . . . 
H9 H 0.1621 0.5929 -0.0953 0.025 Uiso 1 1 calc R . . 
C10 C 0.24391(8) 0.3197(3) -0.09534(8) 0.0212(5) Uani 1 1 d . . . 
H10 H 0.2780 0.2661 -0.0719 0.025 Uiso 1 1 calc R . . 
C11 C 0.21337(8) 0.7163(2) 0.34916(8) 0.0214(5) Uani 1 1 d . . . 
H11 H 0.2259 0.7972 0.3352 0.026 Uiso 1 1 calc R . . 
C12 C 0.14612(9) 0.5208(3) 0.33473(8) 0.0234(5) Uani 1 1 d . . . 
H12 H 0.1129 0.4649 0.3109 0.028 Uiso 1 1 calc R . . 
C13 C 0.16451(9) 0.6357(2) 0.31348(8) 0.0197(5) Uani 1 1 d . . . 
C14 C 0.13347(9) 0.6754(3) 0.25273(8) 0.0219(5) Uani 1 1 d . . . 
C15 C 0.31777(8) 0.4632(2) 0.01011(7) 0.0167(4) Uani 1 1 d . . . 
C16 C 0.34773(8) 0.4187(3) 0.06509(8) 0.0204(5) Uani 1 1 d . . . 
H16 H 0.3268 0.3907 0.0843 0.024 Uiso 1 1 calc R . . 
C17 C 0.34911(8) 0.5024(2) -0.01758(8) 0.0192(5) Uani 1 1 d . . . 
H17 H 0.3290 0.5312 -0.0552 0.023 Uiso 1 1 calc R . . 
C18 C -0.09030(8) 0.9997(2) 0.00937(8) 0.0199(5) Uani 1 1 d . . . 
H18 H -0.0694 1.0273 -0.0099 0.024 Uiso 1 1 calc R . . 
C19 C -0.09152(8) 0.9152(3) 0.09192(8) 0.0202(5) Uani 1 1 d . . . 
H19 H -0.0714 0.8841 0.1293 0.024 Uiso 1 1 calc R . . 
C20 C -0.06017(8) 0.9566(2) 0.06460(8) 0.0187(5) Uani 1 1 d . . . 
C21 C 0.00470(8) 0.9547(2) 0.09306(8) 0.0193(5) Uani 1 1 d . . . 
C22 C 0.14407(10) 1.1844(3) 0.14859(10) 0.0299(6) Uani 1 1 d . . . 
H22 H 0.1249 1.1555 0.1109 0.036 Uiso 1 1 calc R . . 
C23 C 0.16431(11) 1.3280(3) 0.16153(12) 0.0395(7) Uani 1 1 d . . . 
H23 H 0.1580 1.3968 0.1331 0.047 Uiso 1 1 calc R . . 
C24 C 0.19338(12) 1.3693(3) 0.21552(13) 0.0429(8) Uani 1 1 d . . . 
H24 H 0.2079 1.4670 0.2253 0.051 Uiso 1 1 calc R . . 
C25 C 0.20137(14) 1.2682(4) 0.25542(13) 0.0519(9) Uani 1 1 d . . . 
H25 H 0.2217 1.2943 0.2933 0.062 Uiso 1 1 calc R . . 
C26 C 0.17956(12) 1.1274(3) 0.23986(11) 0.0367(7) Uani 1 1 d . . . 
H26 H 0.1854 1.0576 0.2679 0.044 Uiso 1 1 calc R . . 
C27 C -0.02647(11) 0.5564(3) 0.10584(12) 0.0428(8) Uani 1 1 d . . . 
H27A H -0.0632 0.5015 0.0889 0.064 Uiso 1 1 calc R . . 
H27B H -0.0251 0.6252 0.0788 0.064 Uiso 1 1 calc R . . 
H27C H -0.0238 0.6118 0.1377 0.064 Uiso 1 1 calc R . . 
C28 C 0.01625(13) 0.3260(4) 0.15433(12) 0.0487(8) Uani 1 1 d . . . 
H28A H 0.0120 0.3611 0.1862 0.073 Uiso 1 1 calc R . . 
H28B H 0.0510 0.2637 0.1671 0.073 Uiso 1 1 calc R . . 
H28C H -0.0182 0.2685 0.1300 0.073 Uiso 1 1 calc R . . 
C30 C 0.0576(3) 0.2175(5) 0.2805(3) 0.047(3) Uani 0.25 1 d PDU . . 
C31 C 0.0000 -0.0280(5) 0.2500 0.0114(10) Uani 0.50 2 d SPDU . . 
N1 N 0.15056(7) 1.0849(2) 0.18720(7) 0.0235(4) Uani 1 1 d . . . 
N2 N 0.25595(7) 0.4690(2) -0.01701(6) 0.0186(4) Uani 1 1 d . . . 
N3 N 0.05351(18) 0.0512(5) 0.2663(2) 0.0100(12) Uani 0.25 1 d PDU . . 
N4 N 0.02213(8) 0.4533(2) 0.12388(8) 0.0275(5) Uani 1 1 d . . . 
H4A H 0.0560 0.5026 0.1461 0.033 Uiso 1 1 calc R . . 
H4B H 0.0249 0.4197 0.0935 0.033 Uiso 1 1 calc R . . 
O1 O 0.15707(6) 0.79651(18) 0.12880(6) 0.0244(4) Uani 1 1 d . . . 
O2 O 0.08278(7) 0.64339(19) 0.08177(7) 0.0274(4) Uani 1 1 d . . . 
O3 O 0.03217(6) 1.0166(2) 0.07156(6) 0.0289(4) Uani 1 1 d . . . 
O4 O 0.03000(6) 0.88723(17) 0.13918(6) 0.0240(4) Uani 1 1 d . . . 
O5 O 0.09585(9) 0.5911(2) 0.22024(7) 0.0393(5) Uani 1 1 d . . . 
O6 O 0.14905(7) 0.7949(2) 0.24025(6) 0.0312(4) Uani 1 1 d . . . 
O7 O 0.01168(8) 0.3075(2) 0.02795(7) 0.0396(5) Uani 1 1 d . . . 
H7A H -0.0142 0.3246 -0.0034 0.059 Uiso 1 1 d R . . 
H7B H 0.0133 0.2167 0.0325 0.059 Uiso 1 1 d R . . 
O8 O 0.0000 -0.1689(7) 0.2500 0.0548(17) Uani 0.50 2 d SPDU . . 
C29 C 0.1097(2) -0.0229(12) 0.2690(7) 0.214(15) Uani 0.25 1 d PDU . . 
 
loop_ 
 _atom_site_aniso_label 
 _atom_site_aniso_U_11 
 _atom_site_aniso_U_22 
 _atom_site_aniso_U_33 
 _atom_site_aniso_U_23 
 _atom_site_aniso_U_13 
 _atom_site_aniso_U_12 
Zn1 0.01376(11) 0.02351(14) 0.01397(11) 0.00189(7) 0.00643(8) 0.00296(8) 
C1 0.0212(8) 0.0203(10) 0.0173(8) 0.0039(7) 0.0097(6) 0.0051(8) 
C2 0.0194(8) 0.0223(10) 0.0162(8) 0.0021(7) 0.0096(7) 0.0029(7) 
C3 0.0178(8) 0.0217(10) 0.0178(8) -0.0023(8) 0.0066(6) -0.0012(8) 
C4 0.0154(8) 0.0220(10) 0.0188(8) -0.0032(7) 0.0079(7) -0.0027(7) 
C5 0.0144(7) 0.0225(10) 0.0150(7) -0.0006(7) 0.0072(6) 0.0017(7) 
C6 0.0142(7) 0.0229(10) 0.0165(8) -0.0025(7) 0.0057(6) -0.0010(7) 
C7 0.0151(7) 0.0247(10) 0.0208(8) -0.0012(8) 0.0082(6) -0.0007(8) 
C8 0.0149(7) 0.0249(10) 0.0128(7) -0.0033(7) 0.0060(6) -0.0013(8) 
C9 0.0151(8) 0.0241(10) 0.0205(8) -0.0044(8) 0.0065(7) 0.0022(8) 
C10 0.0136(7) 0.0272(10) 0.0211(8) -0.0023(8) 0.0066(7) 0.0047(8) 
C11 0.0203(8) 0.0246(10) 0.0194(8) 0.0059(7) 0.0094(7) -0.0003(8) 
C12 0.0179(9) 0.0275(11) 0.0181(9) 0.0007(8) 0.0028(7) -0.0008(8) 
C13 0.0170(8) 0.0255(11) 0.0154(8) 0.0019(7) 0.0066(7) 0.0028(8) 
C14 0.0189(8) 0.0315(11) 0.0142(8) 0.0036(8) 0.0069(7) 0.0057(8) 
C15 0.0129(7) 0.0198(9) 0.0161(8) -0.0040(7) 0.0057(6) 0.0025(7) 
C16 0.0155(7) 0.0284(10) 0.0194(8) 0.0007(8) 0.0099(6) 0.0003(8) 
C17 0.0164(8) 0.0242(10) 0.0152(8) 0.0007(7) 0.0059(6) 0.0005(8) 
C18 0.0168(7) 0.0276(10) 0.0175(8) -0.0002(7) 0.0099(6) 0.0001(8) 
C19 0.0154(8) 0.0271(10) 0.0148(8) 0.0013(8) 0.0044(6) 0.0031(8) 
C20 0.0122(7) 0.0230(10) 0.0187(8) -0.0023(7) 0.0053(6) 0.0031(7) 
C21 0.0138(7) 0.0249(10) 0.0178(8) -0.0046(7) 0.0062(6) 0.0004(8) 
C22 0.0256(9) 0.0315(12) 0.0306(10) 0.0041(9) 0.0112(8) -0.0030(9) 
C23 0.0338(10) 0.0305(12) 0.0589(14) 0.0084(12) 0.0255(10) -0.0002(11) 
C24 0.0390(12) 0.0324(14) 0.0645(16) -0.0149(11) 0.0300(11) -0.0121(10) 
C25 0.0515(15) 0.0508(17) 0.0431(14) -0.0225(13) 0.0132(12) -0.0137(14) 
C26 0.0379(13) 0.0405(15) 0.0253(11) -0.0030(9) 0.0093(10) -0.0017(11) 
C27 0.0283(11) 0.0435(15) 0.0481(14) 0.0002(12) 0.0106(10) 0.0067(11) 
C28 0.0572(14) 0.0472(16) 0.0527(14) 0.0120(13) 0.0348(11) 0.0050(14) 
C30 0.044(4) 0.074(7) 0.038(4) 0.033(4) 0.032(3) -0.001(5) 
C31 0.0228(17) 0.019(2) 0.0093(15) 0.000 0.0215(13) 0.000 
N1 0.0187(7) 0.0287(9) 0.0226(8) -0.0018(7) 0.0090(6) 0.0008(7) 
N2 0.0106(6) 0.0299(9) 0.0137(6) -0.0048(6) 0.0042(5) -0.0002(6) 
N3 0.011(2) 0.016(3) 0.008(2) 0.0115(19) 0.0081(17) -0.009(2) 
N4 0.0201(8) 0.0324(10) 0.0279(8) -0.0010(8) 0.0093(7) -0.0024(8) 
O1 0.0222(6) 0.0305(8) 0.0234(6) -0.0062(6) 0.0129(5) 0.0008(6) 
O2 0.0241(6) 0.0329(9) 0.0343(7) -0.0037(6) 0.0212(5) -0.0026(6) 
O3 0.0160(6) 0.0453(10) 0.0251(7) 0.0039(7) 0.0092(5) -0.0017(7) 
O4 0.0143(6) 0.0351(9) 0.0191(7) 0.0056(6) 0.0047(5) 0.0057(6) 
O5 0.0446(10) 0.0406(10) 0.0185(8) -0.0001(7) 0.0027(7) -0.0030(9) 
O6 0.0256(7) 0.0428(10) 0.0193(7) 0.0121(6) 0.0054(6) 0.0019(7) 
O7 0.0407(9) 0.0371(10) 0.0328(8) -0.0060(8) 0.0102(7) -0.0027(8) 
O8 0.079(3) 0.062(4) 0.033(2) 0.000 0.033(2) 0.000 
C29 0.26(2) 0.148(19) 0.112(16) 0.000(16) -0.020(19) -0.094(19) 
 
_geom_special_details 
; 
 All esds (except the esd in the dihedral angle between two l.s. planes) 
 are estimated using the full covariance matrix.  The cell esds are taken 
 into account individually in the estimation of esds in distances, angles 
 and torsion angles; correlations between esds in cell parameters are only 
 used when they are defined by crystal symmetry.  An approximate (isotropic) 
 treatment of cell esds is used for estimating esds involving l.s. planes. 
; 
 
loop_ 
 _geom_bond_atom_site_label_1 
 _geom_bond_atom_site_label_2 
 _geom_bond_distance 
 _geom_bond_site_symmetry_2 
 _geom_bond_publ_flag 
Zn1 O1 1.9483(17) . ? 
Zn1 O4 1.9528(16) . ? 
Zn1 O6 1.9602(15) . ? 
Zn1 N1 2.087(2) . ? 
C1 O2 1.243(3) . ? 
C1 O1 1.290(2) . ? 
C1 C2 1.493(3) . ? 
C2 C7 1.392(3) . ? 
C2 C3 1.398(3) . ? 
C3 C4 1.372(3) . ? 
C3 H3 0.9500 . ? 
C4 C5 1.407(3) . ? 
C4 H4 0.9500 . ? 
C5 C6 1.394(3) . ? 
C5 N2 1.411(3) . ? 
C6 C7 1.390(3) . ? 
C6 H6 0.9500 . ? 
C7 H7 0.9500 . ? 
C8 C9 1.395(3) . ? 
C8 C10 1.396(3) . ? 
C8 N2 1.412(2) . ? 
C9 C12 1.394(3) 6_565 ? 
C9 H9 0.9500 . ? 
C10 C11 1.387(3) 6_565 ? 
C10 H10 0.9500 . ? 
C11 C10 1.387(3) 6_566 ? 
C11 C13 1.395(3) . ? 
C11 H11 0.9500 . ? 
C12 C13 1.381(3) . ? 
C12 C9 1.394(3) 6_566 ? 
C12 H12 0.9500 . ? 
C13 C14 1.516(3) . ? 
C14 O5 1.233(3) . ? 
C14 O6 1.257(3) . ? 
C15 C17 1.391(3) . ? 
C15 C16 1.394(3) . ? 
C15 N2 1.422(2) . ? 
C16 C19 1.397(3) 3_545 ? 
C16 H16 0.9500 . ? 
C17 C18 1.393(3) 3_545 ? 
C17 H17 0.9500 . ? 
C18 C17 1.393(3) 3_455 ? 
C18 C20 1.397(3) . ? 
C18 H18 0.9500 . ? 
C19 C20 1.389(3) . ? 
C19 C16 1.397(3) 3_455 ? 
C19 H19 0.9500 . ? 
C20 C21 1.492(3) . ? 
C21 O3 1.248(3) . ? 
C21 O4 1.276(2) . ? 
C22 N1 1.338(3) . ? 
C22 C23 1.386(4) . ? 
C22 H22 0.9500 . ? 
C23 C24 1.363(4) . ? 
C23 H23 0.9500 . ? 
C24 C25 1.365(5) . ? 
C24 H24 0.9500 . ? 
C25 C26 1.379(4) . ? 
C25 H25 0.9500 . ? 
C26 N1 1.336(3) . ? 
C26 H26 0.9500 . ? 
C27 N4 1.459(3) . ? 
C27 H27A 0.9800 . ? 
C27 H27B 0.9800 . ? 
C27 H27C 0.9800 . ? 
C28 N4 1.471(4) . ? 
C28 H28A 0.9800 . ? 
C28 H28B 0.9800 . ? 
C28 H28C 0.9800 . ? 
C30 N3 1.547(6) . ? 
C31 O8 1.276(7) . ? 
C31 N3 1.438(5) . ? 
C31 N3 1.438(5) 2 ? 
N3 C29 1.577(7) . ? 
N4 H4A 0.9200 . ? 
N4 H4B 0.9200 . ? 
O7 H7A 0.8231 . ? 
O7 H7B 0.8298 . ? 
 
loop_ 
 _geom_angle_atom_site_label_1 
 _geom_angle_atom_site_label_2 
 _geom_angle_atom_site_label_3 
 _geom_angle 
 _geom_angle_site_symmetry_1 
 _geom_angle_site_symmetry_3 
 _geom_angle_publ_flag 
O1 Zn1 O4 130.11(6) . . ? 
O1 Zn1 O6 107.52(7) . . ? 
O4 Zn1 O6 107.52(7) . . ? 
O1 Zn1 N1 100.68(7) . . ? 
O4 Zn1 N1 109.66(7) . . ? 
O6 Zn1 N1 96.06(7) . . ? 
O2 C1 O1 123.9(2) . . ? 
O2 C1 C2 120.27(18) . . ? 
O1 C1 C2 115.88(18) . . ? 
C7 C2 C3 118.2(2) . . ? 
C7 C2 C1 120.42(19) . . ? 
C3 C2 C1 121.38(18) . . ? 
C4 C3 C2 121.46(19) . . ? 
C4 C3 H3 119.3 . . ? 
C2 C3 H3 119.3 . . ? 
C3 C4 C5 120.41(19) . . ? 
C3 C4 H4 119.8 . . ? 
C5 C4 H4 119.8 . . ? 
C6 C5 C4 118.4(2) . . ? 
C6 C5 N2 120.84(18) . . ? 
C4 C5 N2 120.72(18) . . ? 
C7 C6 C5 120.61(19) . . ? 
C7 C6 H6 119.7 . . ? 
C5 C6 H6 119.7 . . ? 
C6 C7 C2 120.8(2) . . ? 
C6 C7 H7 119.6 . . ? 
C2 C7 H7 119.6 . . ? 
C9 C8 C10 118.64(17) . . ? 
C9 C8 N2 121.57(19) . . ? 
C10 C8 N2 119.78(17) . . ? 
C12 C9 C8 120.5(2) 6_565 . ? 
C12 C9 H9 119.8 6_565 . ? 
C8 C9 H9 119.8 . . ? 
C11 C10 C8 120.33(18) 6_565 . ? 
C11 C10 H10 119.8 6_565 . ? 
C8 C10 H10 119.8 . . ? 
C10 C11 C13 121.0(2) 6_566 . ? 
C10 C11 H11 119.5 6_566 . ? 
C13 C11 H11 119.5 . . ? 
C13 C12 C9 120.85(19) . 6_566 ? 
C13 C12 H12 119.6 . . ? 
C9 C12 H12 119.6 6_566 . ? 
C12 C13 C11 118.68(18) . . ? 
C12 C13 C14 121.93(18) . . ? 
C11 C13 C14 119.4(2) . . ? 
O5 C14 O6 125.76(19) . . ? 
O5 C14 C13 118.9(2) . . ? 
O6 C14 C13 115.34(18) . . ? 
C17 C15 C16 119.17(17) . . ? 
C17 C15 N2 120.67(16) . . ? 
C16 C15 N2 120.16(19) . . ? 
C15 C16 C19 120.1(2) . 3_545 ? 
C15 C16 H16 120.0 . . ? 
C19 C16 H16 120.0 3_545 . ? 
C15 C17 C18 120.65(18) . 3_545 ? 
C15 C17 H17 119.7 . . ? 
C18 C17 H17 119.7 3_545 . ? 
C17 C18 C20 120.3(2) 3_455 . ? 
C17 C18 H18 119.9 3_455 . ? 
C20 C18 H18 119.9 . . ? 
C20 C19 C16 120.80(18) . 3_455 ? 
C20 C19 H19 119.6 . . ? 
C16 C19 H19 119.6 3_455 . ? 
C19 C20 C18 118.99(17) . . ? 
C19 C20 C21 121.20(17) . . ? 
C18 C20 C21 119.8(2) . . ? 
O3 C21 O4 122.47(18) . . ? 
O3 C21 C20 120.17(17) . . ? 
O4 C21 C20 117.4(2) . . ? 
N1 C22 C23 122.4(2) . . ? 
N1 C22 H22 118.8 . . ? 
C23 C22 H22 118.8 . . ? 
C24 C23 C22 119.2(3) . . ? 
C24 C23 H23 120.4 . . ? 
C22 C23 H23 120.4 . . ? 
C23 C24 C25 119.0(3) . . ? 
C23 C24 H24 120.5 . . ? 
C25 C24 H24 120.5 . . ? 
C24 C25 C26 119.0(3) . . ? 
C24 C25 H25 120.5 . . ? 
C26 C25 H25 120.5 . . ? 
N1 C26 C25 123.0(3) . . ? 
N1 C26 H26 118.5 . . ? 
C25 C26 H26 118.5 . . ? 
N4 C27 H27A 109.5 . . ? 
N4 C27 H27B 109.5 . . ? 
H27A C27 H27B 109.5 . . ? 
N4 C27 H27C 109.5 . . ? 
H27A C27 H27C 109.5 . . ? 
H27B C27 H27C 109.5 . . ? 
N4 C28 H28A 109.5 . . ? 
N4 C28 H28B 109.5 . . ? 
H28A C28 H28B 109.5 . . ? 
N4 C28 H28C 109.5 . . ? 
H28A C28 H28C 109.5 . . ? 
H28B C28 H28C 109.5 . . ? 
O8 C31 N3 119.9(2) . . ? 
O8 C31 N3 119.9(2) . 2 ? 
N3 C31 N3 120.2(5) . 2 ? 
C26 N1 C22 117.3(2) . . ? 
C26 N1 Zn1 121.84(17) . . ? 
C22 N1 Zn1 120.78(15) . . ? 
C5 N2 C8 120.08(15) . . ? 
C5 N2 C15 119.98(15) . . ? 
C8 N2 C15 119.73(17) . . ? 
C31 N3 C30 120.5(4) . . ? 
C31 N3 C29 122.8(5) . . ? 
C30 N3 C29 116.7(5) . . ? 
C27 N4 C28 113.1(2) . . ? 
C27 N4 H4A 109.0 . . ? 
C28 N4 H4A 109.0 . . ? 
C27 N4 H4B 109.0 . . ? 
C28 N4 H4B 109.0 . . ? 
H4A N4 H4B 107.8 . . ? 
C1 O1 Zn1 115.92(14) . . ? 
C21 O4 Zn1 111.19(15) . . ? 
C14 O6 Zn1 123.45(13) . . ? 
H7A O7 H7B 107.6 . . ? 
 
_diffrn_measured_fraction_theta_max    0.993 
_diffrn_reflns_theta_full              27.50 
_diffrn_measured_fraction_theta_full   0.993 
_refine_diff_density_max    2.266 
_refine_diff_density_min   -0.514 
_refine_diff_density_rms    0.130 
