# Supplementary material for: Modifying electron transfer between photoredox and organocatalytic units via framework interpenetration for β-carbonyl functionalization
Source: Nat Commun. 2017 Aug 25;8:361. doi: 10.1038/s41467-017-00416-8 (PMC5572462; doi:10.1038/s41467-017-00416-8)
Supplement: Supplementary file 6 — Supplementary Data 5 [file 41467_2017_416_MOESM6_ESM.cif]

 
data_1 
 
_audit_creation_method            SHELXL-97 
_chemical_name_systematic 
; 
 ? 
; 
_chemical_name_common             ? 
_chemical_melting_point           ? 
_chemical_formula_moiety          ? 
_chemical_formula_sum 
 'C128 H140 N16 O32 Zn4' 
_chemical_formula_weight          2676.04 
 
loop_ 
 _atom_type_symbol 
 _atom_type_description 
 _atom_type_scat_dispersion_real 
 _atom_type_scat_dispersion_imag 
 _atom_type_scat_source 
 'C'  'C'   0.0033   0.0016 
 'International Tables Vol C Tables 4.2.6.8 and 6.1.1.4' 
 'H'  'H'   0.0000   0.0000 
 'International Tables Vol C Tables 4.2.6.8 and 6.1.1.4' 
 'N'  'N'   0.0061   0.0033 
 'International Tables Vol C Tables 4.2.6.8 and 6.1.1.4' 
 'O'  'O'   0.0106   0.0060 
 'International Tables Vol C Tables 4.2.6.8 and 6.1.1.4' 
 'Zn'  'Zn'   0.2839   1.4301 
 'International Tables Vol C Tables 4.2.6.8 and 6.1.1.4' 
 
_symmetry_cell_setting            'Monoclinic'
_symmetry_space_group_name_H-M    'C2   ' 
_symmetry_space_group_name_Hall   'C 2y'  
 
loop_ 
 _symmetry_equiv_pos_as_xyz 
 'x, y, z' 
 '-x, y, -z' 
 'x+1/2, y+1/2, z' 
 '-x+1/2, y+1/2, -z' 
 
_cell_length_a                    24.9012(17) 
_cell_length_b                    9.6416(6) 
_cell_length_c                    27.3223(18) 
_cell_angle_alpha                 90.00 
_cell_angle_beta                  116.3790(10) 
_cell_angle_gamma                 90.00 
_cell_volume                      5876.7(7) 
_cell_formula_units_Z             2 
_cell_measurement_temperature     110(2) 
_cell_measurement_reflns_used     9893
_cell_measurement_theta_min        2.30
_cell_measurement_theta_max       27.40 
 
_exptl_crystal_description        block 
_exptl_crystal_colour             yellow 
_exptl_crystal_size_max           0.30 
_exptl_crystal_size_mid           0.24 
_exptl_crystal_size_min           0.14 
_exptl_crystal_density_meas       ? 
_exptl_crystal_density_diffrn     1.512 
_exptl_crystal_density_method     'not measured' 
_exptl_crystal_F_000              2792 
_exptl_absorpt_coefficient_mu     0.897 
_exptl_absorpt_correction_type    multi-scan 
_exptl_absorpt_correction_T_min   0.768 
_exptl_absorpt_correction_T_max   0.865 
_exptl_absorpt_process_details    sadabs 
 
_exptl_special_details 
; 
 ? 
; 
 
_diffrn_ambient_temperature       110(2) 
_diffrn_radiation_wavelength      0.71073 
_diffrn_radiation_type            MoK\a 
_diffrn_radiation_source          'fine-focus sealed tube' 
_diffrn_radiation_monochromator   graphite 
_diffrn_measurement_device_type   'CCD area detector'
_diffrn_measurement_method       'phi and omega scans'
_diffrn_detector_area_resol_mean  ? 
_diffrn_standards_number          0 
_diffrn_standards_interval_count  ? 
_diffrn_standards_interval_time   ? 
_diffrn_standards_decay_%         ? 
_diffrn_reflns_number             17779 
_diffrn_reflns_av_R_equivalents   0.0241 
_diffrn_reflns_av_sigmaI/netI     0.0439 
_diffrn_reflns_limit_h_min        -29 
_diffrn_reflns_limit_h_max        28 
_diffrn_reflns_limit_k_min        -11 
_diffrn_reflns_limit_k_max        11 
_diffrn_reflns_limit_l_min        -32 
_diffrn_reflns_limit_l_max        32 
_diffrn_reflns_theta_min          2.30 
_diffrn_reflns_theta_max          25.00 
_reflns_number_total              9780 
_reflns_number_gt                 9214 
_reflns_threshold_expression      >2sigma(I) 
 
_computing_data_collection        'Bruker SMART'
_computing_cell_refinement        'Bruker SMART'
_computing_data_reduction         'Bruker SAINT'
_computing_structure_solution     'SHELXS-97 (Sheldrick, 1990)' 
_computing_structure_refinement   'SHELXL-97 (Sheldrick, 1997)' 
_computing_molecular_graphics     'Bruker SHELXTL'
_computing_publication_material   'Bruker SHELXTL'
 
_refine_special_details 
; 
 Refinement of F^2^ against ALL reflections.  The weighted R-factor wR and 
 goodness of fit S are based on F^2^, conventional R-factors R are based 
 on F, with F set to zero for negative F^2^. The threshold expression of 
 F^2^ > 2sigma(F^2^) is used only for calculating R-factors(gt) etc. and is 
 not relevant to the choice of reflections for refinement.  R-factors based 
 on F^2^ are statistically about twice as large as those based on F, and R- 
 factors based on ALL data will be even larger. 
; 
 
_refine_ls_structure_factor_coef  Fsqd  
_refine_ls_matrix_type            full 
_refine_ls_weighting_scheme       calc  
_refine_ls_weighting_details 
 'calc w=1/[\s^2^(Fo^2^)+(0.0731P)^2^+9.7690P] where P=(Fo^2^+2Fc^2^)/3' 
_atom_sites_solution_primary      direct 
_atom_sites_solution_secondary    difmap 
_atom_sites_solution_hydrogens    geom 
_refine_ls_hydrogen_treatment     constr
_refine_ls_extinction_method      none 
_refine_ls_extinction_coef        ? 
_refine_ls_abs_structure_details 
 'Flack H D (1983), Acta Cryst. A39, 876-881' 
_refine_ls_abs_structure_Flack    0.048(14) 
_refine_ls_number_reflns          9780 
_refine_ls_number_parameters      801 
_refine_ls_number_restraints      89 
_refine_ls_R_factor_all           0.0429 
_refine_ls_R_factor_gt            0.0406 
_refine_ls_wR_factor_ref          0.1198 
_refine_ls_wR_factor_gt           0.1182 
_refine_ls_goodness_of_fit_ref    1.054 
_refine_ls_restrained_S_all       1.143 
_refine_ls_shift/su_max           0.023 
_refine_ls_shift/su_mean          0.002 
 
loop_ 
 _atom_site_label 
 _atom_site_type_symbol 
 _atom_site_fract_x 
 _atom_site_fract_y 
 _atom_site_fract_z 
 _atom_site_U_iso_or_equiv 
 _atom_site_adp_type 
 _atom_site_occupancy 
 _atom_site_symmetry_multiplicity 
 _atom_site_calc_flag 
 _atom_site_refinement_flags 
 _atom_site_disorder_assembly 
 _atom_site_disorder_group 
Zn1 Zn 1.207679(13) 1.46702(3) 0.067935(12) 0.01488(9) Uani 1 1 d . . . 
Zn2 Zn 1.209610(14) 1.19246(3) -0.431083(12) 0.01560(10) Uani 1 1 d . . . 
C1 C 1.17286(13) 1.5366(4) 0.14729(11) 0.0175(7) Uani 1 1 d . . . 
C2 C 1.13337(13) 1.5388(4) 0.17528(11) 0.0172(7) Uani 1 1 d . . . 
C3 C 1.07572(13) 1.4905(4) 0.15091(11) 0.0200(8) Uani 1 1 d . . . 
H3 H 1.0599 1.4547 0.1148 0.024 Uiso 1 1 calc R . . 
C4 C 1.03983(12) 1.4930(4) 0.17810(11) 0.0198(8) Uani 1 1 d . . . 
H4 H 1.0000 1.4586 0.1606 0.024 Uiso 1 1 calc R . . 
C5 C 1.06235(12) 1.5456(4) 0.23064(11) 0.0165(7) Uani 1 1 d . . . 
C6 C 1.12084(13) 1.5947(4) 0.25543(11) 0.0181(7) Uani 1 1 d . . . 
H6 H 1.1367 1.6299 0.2916 0.022 Uiso 1 1 calc R . . 
C7 C 1.15630(13) 1.5935(3) 0.22864(11) 0.0172(7) Uani 1 1 d . . . 
H7 H 1.1960 1.6293 0.2459 0.021 Uiso 1 1 calc R . . 
C8 C 1.05054(12) 1.5043(3) 0.31368(12) 0.0170(8) Uani 1 1 d . . . 
C9 C 1.09039(13) 1.3935(4) 0.32955(12) 0.0175(7) Uani 1 1 d . . . 
H9 H 1.1006 1.3497 0.3037 0.021 Uiso 1 1 calc R . . 
C10 C 1.11526(13) 1.3468(4) 0.38301(12) 0.0189(7) Uani 1 1 d . . . 
H10 H 1.1428 1.2717 0.3936 0.023 Uiso 1 1 calc R . . 
C11 C 1.10040(13) 1.4084(4) 0.42144(11) 0.0185(7) Uani 1 1 d . . . 
C12 C 1.06095(13) 1.5202(4) 0.40508(12) 0.0205(7) Uani 1 1 d . . . 
H12 H 1.0509 1.5646 0.4310 0.025 Uiso 1 1 calc R . . 
C13 C 1.03609(13) 1.5679(4) 0.35175(12) 0.0203(8) Uani 1 1 d . . . 
H13 H 1.0091 1.6441 0.3413 0.024 Uiso 1 1 calc R . . 
C14 C 0.96835(13) 1.6132(4) 0.23286(11) 0.0159(7) Uani 1 1 d . . . 
C15 C 0.92169(13) 1.5670(4) 0.24415(11) 0.0186(8) Uani 1 1 d . . . 
H15 H 0.9288 1.4943 0.2698 0.022 Uiso 1 1 calc R . . 
C16 C 0.95706(13) 1.7150(3) 0.19425(12) 0.0174(7) Uani 1 1 d . . . 
H16 H 0.9884 1.7461 0.1861 0.021 Uiso 1 1 calc R . . 
C17 C 0.90025(13) 1.7728(4) 0.16707(12) 0.0179(7) Uani 1 1 d . . . 
H17 H 0.8930 1.8424 0.1402 0.022 Uiso 1 1 calc R . . 
C18 C 0.86542(13) 1.6260(4) 0.21839(12) 0.0179(7) Uani 1 1 d . . . 
H18 H 0.8346 1.5964 0.2275 0.021 Uiso 1 1 calc R . . 
C19 C 0.85363(13) 1.7296(3) 0.17881(12) 0.0179(7) Uani 1 1 d . . . 
C20 C 0.79224(13) 1.7903(3) 0.15051(12) 0.0180(7) Uani 1 1 d . . . 
C21 C 1.05231(12) 1.1616(3) -0.18722(11) 0.0138(7) Uani 1 1 d . . . 
C22 C 1.03819(14) 1.1001(4) -0.14813(11) 0.0187(8) Uani 1 1 d . . . 
H22 H 1.0113 1.0238 -0.1580 0.022 Uiso 1 1 calc R . . 
C23 C 1.06308(17) 1.1495(4) -0.09541(13) 0.0292(9) Uani 1 1 d . . . 
H23 H 1.0529 1.1075 -0.0692 0.035 Uiso 1 1 calc R . . 
C24 C 1.10291(15) 1.2602(4) -0.08014(13) 0.0246(8) Uani 1 1 d . A . 
C25 C 1.11770(14) 1.3198(4) -0.11835(13) 0.0219(8) Uani 1 1 d . . . 
H25 H 1.1453 1.3948 -0.1080 0.026 Uiso 1 1 calc R . . 
C26 C 1.09312(13) 1.2723(4) -0.17129(12) 0.0194(8) Uani 1 1 d . . . 
H26 H 1.1038 1.3146 -0.1971 0.023 Uiso 1 1 calc R . . 
C27 C 1.1291(2) 1.3108(4) -0.02243(14) 0.0496(13) Uani 1 1 d U . . 
C28 C 0.97031(13) 1.0530(4) -0.26744(12) 0.0166(8) Uani 1 1 d . . . 
C29 C 0.92359(14) 1.0948(4) -0.25561(12) 0.0193(8) Uani 1 1 d . . . 
H29 H 0.9303 1.1663 -0.2296 0.023 Uiso 1 1 calc R . . 
C30 C 0.86817(14) 1.0336(4) -0.28112(12) 0.0208(8) Uani 1 1 d . . . 
H30 H 0.8371 1.0631 -0.2723 0.025 Uiso 1 1 calc R . . 
C31 C 0.90251(13) 0.8884(4) -0.33253(11) 0.0168(7) Uani 1 1 d . . . 
H31 H 0.8950 0.8190 -0.3595 0.020 Uiso 1 1 calc R . . 
C32 C 0.95836(13) 0.9472(4) -0.30683(12) 0.0190(8) Uani 1 1 d . . . 
H32 H 0.9893 0.9165 -0.3155 0.023 Uiso 1 1 calc R . . 
C33 C 1.17283(13) 1.1170(4) -0.35506(12) 0.0186(8) Uani 1 1 d . . . 
C34 C 1.13387(13) 1.1155(4) -0.32601(11) 0.0145(7) Uani 1 1 d . . . 
C35 C 1.15591(14) 1.0635(4) -0.27353(12) 0.0187(8) Uani 1 1 d . . . 
H35 H 1.1956 1.0278 -0.2564 0.022 Uiso 1 1 calc R . . 
C36 C 1.12131(13) 1.0625(4) -0.24533(12) 0.0172(8) Uani 1 1 d . . . 
H36 H 1.1370 1.0252 -0.2095 0.021 Uiso 1 1 calc R . . 
C37 C 1.06382(13) 1.1162(3) -0.26983(11) 0.0148(7) Uani 1 1 d . . . 
C38 C 1.04089(13) 1.1740(4) -0.32262(11) 0.0189(8) Uani 1 1 d . . . 
H38 H 1.0017 1.2123 -0.3392 0.023 Uiso 1 1 calc R . . 
C39 C 1.07574(13) 1.1746(4) -0.34984(12) 0.0183(7) Uani 1 1 d . . . 
H39 H 1.0607 1.2151 -0.3851 0.022 Uiso 1 1 calc R . . 
C40 C 0.85663(12) 0.9289(4) -0.31974(11) 0.0165(7) Uani 1 1 d . . . 
C41 C 0.79624(13) 0.8628(4) -0.34606(13) 0.0199(8) Uani 1 1 d . . . 
C42 C 1.19748(15) 1.7204(4) -0.00222(13) 0.0308(9) Uani 1 1 d . . . 
H42 H 1.1852 1.6711 -0.0356 0.037 Uiso 1 1 calc R . . 
C43 C 1.23180(14) 1.7660(4) 0.08308(13) 0.0227(8) Uani 1 1 d . . . 
H43 H 1.2486 1.7560 0.1216 0.027 Uiso 1 1 calc R . . 
C44 C 1.19452(16) 1.8624(4) 0.00233(15) 0.0313(9) Uani 1 1 d . . . 
H44 H 1.1804 1.9288 -0.0264 0.038 Uiso 1 1 calc R . . 
C45 C 1.21161(15) 2.0161(4) 0.08248(15) 0.0289(8) Uani 1 1 d . . . 
H45A H 1.2167 2.0959 0.0621 0.035 Uiso 1 1 calc R . . 
H45B H 1.2435 2.0206 0.1205 0.035 Uiso 1 1 calc R . . 
C46 C 1.14958(14) 2.0230(4) 0.08202(13) 0.0268(8) Uani 1 1 d . . . 
H46 H 1.1179 2.0159 0.0434 0.032 Uiso 1 1 calc R . . 
C47 C 1.13837(14) 1.9115(4) 0.11618(14) 0.0309(8) Uani 1 1 d . . . 
H47A H 1.1760 1.8867 0.1485 0.037 Uiso 1 1 calc R . . 
H47B H 1.1212 1.8268 0.0943 0.037 Uiso 1 1 calc R . . 
C48 C 1.11587(19) 2.1308(5) 0.14409(17) 0.0544(11) Uani 1 1 d . . . 
H48A H 1.0821 2.1948 0.1370 0.065 Uiso 1 1 calc R . . 
H48B H 1.1464 2.1427 0.1824 0.065 Uiso 1 1 calc R . . 
C49 C 1.19358(15) 0.9470(4) -0.50661(13) 0.0276(9) Uani 1 1 d . . . 
H49 H 1.1799 1.0007 -0.5391 0.033 Uiso 1 1 calc R . . 
C50 C 1.18891(16) 0.8118(5) -0.50469(14) 0.0321(10) Uani 1 1 d . . . 
H50 H 1.1708 0.7515 -0.5352 0.038 Uiso 1 1 calc R . . 
C51 C 1.23415(14) 0.8933(4) -0.42126(13) 0.0250(9) Uani 1 1 d . . . 
H51 H 1.2539 0.8984 -0.3825 0.030 Uiso 1 1 calc R . . 
C52 C 1.18001(15) 0.6467(4) -0.39196(14) 0.0305(8) Uani 1 1 d . . . 
H52 H 1.2085 0.6816 -0.3550 0.037 Uiso 1 1 calc R . . 
C53 C 1.12368(16) 0.7333(4) -0.41339(16) 0.0354(9) Uani 1 1 d . . . 
H53A H 1.0972 0.7126 -0.4523 0.043 Uiso 1 1 calc R . . 
H53B H 1.1330 0.8337 -0.4092 0.043 Uiso 1 1 calc R . . 
C54 C 1.09549(17) 0.6856(5) -0.37615(17) 0.0400(10) Uani 1 1 d . . . 
H54A H 1.1120 0.7396 -0.3417 0.048 Uiso 1 1 calc R . . 
H54B H 1.0514 0.6979 -0.3947 0.048 Uiso 1 1 calc R . . 
C55 C 1.11147(16) 0.5340(5) -0.36470(14) 0.0313(9) Uani 1 1 d . . . 
H55A H 1.0756 0.4750 -0.3839 0.038 Uiso 1 1 calc R . . 
H55B H 1.1288 0.5148 -0.3250 0.038 Uiso 1 1 calc R . . 
C56 C 1.09369(16) 1.9789(5) 0.13332(18) 0.0412(10) Uani 1 1 d . . . 
H56A H 1.0953 1.9351 0.1667 0.049 Uiso 1 1 calc R . . 
H56B H 1.0522 1.9731 0.1038 0.049 Uiso 1 1 calc R . . 
C57 C 1.21329(18) 0.6356(5) -0.42824(17) 0.0431(11) Uani 1 1 d . . . 
H57A H 1.2546 0.6014 -0.4062 0.052 Uiso 1 1 calc R . . 
H57B H 1.1922 0.5692 -0.4584 0.052 Uiso 1 1 calc R . . 
C58 C 1.12737(15) 1.3608(4) 0.47967(13) 0.0251(8) Uani 1 1 d . . . 
N1 N 1.02641(11) 1.5504(3) 0.25933(9) 0.0179(7) Uani 1 1 d . . . 
N2 N 1.02702(11) 1.1128(3) -0.24200(10) 0.0178(7) Uani 1 1 d . . . 
N3 N 1.22082(11) 1.6611(3) 0.04861(10) 0.0211(7) Uani 1 1 d . . . 
N4 N 1.21638(13) 1.8867(3) 0.05714(12) 0.0260(7) Uani 1 1 d . . . 
N5 N 1.14223(11) 2.1583(3) 0.10576(10) 0.0222(6) Uani 1 1 d . . . 
H5A H 1.1789 2.2010 0.1240 0.027 Uiso 1 1 calc R . . 
H5B H 1.1175 2.2163 0.0782 0.027 Uiso 1 1 calc R . . 
N6 N 1.22168(12) 0.9999(3) -0.45370(11) 0.0231(7) Uani 1 1 d . . . 
N7 N 1.21491(13) 0.7726(4) -0.45045(12) 0.0281(8) Uani 1 1 d . . . 
N8 N 1.15728(12) 0.5069(3) -0.38608(11) 0.0251(7) Uani 1 1 d . . . 
H8A H 1.1881 0.4529 -0.3619 0.030 Uiso 1 1 calc R . . 
H8B H 1.1398 0.4623 -0.4193 0.030 Uiso 1 1 calc R . . 
O1 O 1.22307(9) 1.5916(3) 0.16809(8) 0.0226(6) Uani 1 1 d . . . 
O2 O 1.15105(9) 1.4737(3) 0.10022(8) 0.0191(5) Uani 1 1 d . . . 
O3 O 0.78260(9) 1.8676(3) 0.10951(8) 0.0227(6) Uani 1 1 d . . . 
O4 O 0.75431(9) 1.7596(3) 0.16687(9) 0.0233(5) Uani 1 1 d . . . 
O5 O 1.16888(11) 1.4004(4) -0.00780(10) 0.0523(9) Uani 1 1 d U A . 
O6 O 1.09140(18) 1.2828(5) 0.00336(15) 0.0215(10) Uani 0.50 1 d PU A 1 
O6' O 1.1458(3) 1.2373(7) 0.01514(19) 0.0463(15) Uani 0.50 1 d PU A 2 
O7 O 1.15297(9) 1.1882(3) -0.39937(8) 0.0219(6) Uani 1 1 d . . . 
O8 O 1.22017(9) 1.0514(3) -0.33601(9) 0.0248(6) Uani 1 1 d . . . 
O9 O 0.76145(10) 0.8795(3) -0.32473(9) 0.0252(6) Uani 1 1 d . . . 
O10 O 0.78462(9) 0.7915(3) -0.38899(8) 0.0205(6) Uani 1 1 d . . . 
O11 O 1.16951(10) 1.2754(3) 0.49471(9) 0.0275(6) Uani 1 1 d . . . 
O12 O 1.10680(12) 1.4119(3) 0.51041(9) 0.0402(7) Uani 1 1 d . . . 
O13 O 0.75664(13) 1.2879(3) -0.26956(11) 0.0477(8) Uani 1 1 d . . . 
O14 O 0.73279(13) 0.8691(4) -0.23347(12) 0.0477(8) Uani 1 1 d . . . 
O17 O 0.9763(3) 2.1905(6) -0.0204(3) 0.0681(19) Uiso 0.50 1 d PDU . 1 
C59 C 1.0000 2.0767(7) 0.0000 0.152(4) Uiso 1 2 d SDU . 1 
C60 C 1.0000 1.9176(6) 0.0000 0.090(2) Uiso 1 2 d SDU . 1 
C61 C 1.0247(5) 1.7922(7) -0.0165(5) 0.093(3) Uiso 0.50 1 d PDU . 1 
C62 C 1.0000 1.6562(6) 0.0000 0.0676(18) Uiso 1 2 d SDU . 1 
C63 C 1.0240(4) 1.5131(7) -0.0091(3) 0.0444(18) Uiso 0.50 1 d PDU . 1 
O15 O 1.0555(6) 1.5502(14) -0.0184(6) 0.190(5) Uiso 0.50 1 d PDU B 2 
C015 C 1.0233(4) 1.6725(10) -0.0171(4) 0.053(2) Uiso 0.50 1 d PDU . 2 
O16 O 0.9662(5) 1.8360(10) 0.5677(5) 0.129(4) Uiso 0.50 1 d PDU C 1 
C016 C 0.9663(7) 1.9758(12) 0.5520(7) 0.113(5) Uiso 0.50 1 d PDU C 1 
O18 O 1.0000 1.5276(4) 0.5000 0.0436(9) Uiso 1 2 d SDU D 2 
C64 C 1.0000 1.6550(7) 0.5000 0.230(5) Uiso 1 2 d SDU . 2 
C65 C 1.0182(6) 1.7846(7) 0.4801(6) 0.140(4) Uiso 0.50 1 d PDU . 2 
C66 C 1.0000 1.9228(7) 0.5000 0.143(3) Uiso 1 2 d SDU . 2 
C67 C 1.0196(6) 2.0414(8) 0.4794(5) 0.099(4) Uiso 0.50 1 d PDU . 2 
C68 C 1.0236(6) 2.1877(10) 0.4994(6) 0.101(4) Uiso 0.50 1 d PDU . 2 
 
loop_ 
 _atom_site_aniso_label 
 _atom_site_aniso_U_11 
 _atom_site_aniso_U_22 
 _atom_site_aniso_U_33 
 _atom_site_aniso_U_23 
 _atom_site_aniso_U_13 
 _atom_site_aniso_U_12 
Zn1 0.01132(15) 0.01896(19) 0.01333(15) -0.00222(13) 0.00454(12) 0.00143(14) 
Zn2 0.01099(15) 0.0236(2) 0.01054(15) 0.00308(14) 0.00331(12) -0.00045(15) 
C1 0.0173(13) 0.0202(16) 0.0125(12) 0.0036(12) 0.0043(11) 0.0032(13) 
C2 0.0168(13) 0.0197(16) 0.0139(12) 0.0056(12) 0.0058(10) 0.0024(13) 
C3 0.0167(13) 0.0319(19) 0.0074(12) 0.0005(13) 0.0016(10) 0.0034(14) 
C4 0.0106(12) 0.0318(19) 0.0137(12) 0.0027(13) 0.0024(10) -0.0008(14) 
C5 0.0143(12) 0.0221(16) 0.0118(12) 0.0037(12) 0.0045(10) 0.0080(13) 
C6 0.0200(13) 0.0213(16) 0.0111(12) -0.0004(12) 0.0053(10) 0.0030(14) 
C7 0.0144(12) 0.0183(16) 0.0181(13) -0.0009(12) 0.0066(10) 0.0010(13) 
C8 0.0116(12) 0.0228(17) 0.0129(12) 0.0027(12) 0.0021(10) 0.0001(13) 
C9 0.0159(12) 0.0203(16) 0.0159(12) -0.0060(12) 0.0067(10) -0.0030(13) 
C10 0.0155(12) 0.0212(16) 0.0189(13) 0.0065(12) 0.0065(11) 0.0035(13) 
C11 0.0198(13) 0.0233(16) 0.0100(12) -0.0002(12) 0.0043(10) -0.0039(14) 
C12 0.0259(14) 0.0253(16) 0.0131(12) -0.0019(12) 0.0110(11) 0.0030(14) 
C13 0.0175(13) 0.0258(17) 0.0206(13) 0.0008(13) 0.0111(11) 0.0046(14) 
C14 0.0154(12) 0.0245(17) 0.0070(11) -0.0016(12) 0.0043(10) 0.0057(13) 
C15 0.0160(13) 0.0252(17) 0.0137(12) 0.0044(12) 0.0058(11) 0.0021(13) 
C16 0.0170(12) 0.0154(15) 0.0191(13) 0.0037(12) 0.0073(11) -0.0008(13) 
C17 0.0164(12) 0.0179(16) 0.0196(13) 0.0028(12) 0.0081(11) 0.0050(13) 
C18 0.0173(12) 0.0196(16) 0.0214(13) 0.0022(12) 0.0128(10) 0.0016(13) 
C19 0.0140(12) 0.0200(16) 0.0178(13) -0.0082(12) 0.0053(10) -0.0040(13) 
C20 0.0197(13) 0.0165(15) 0.0168(13) -0.0048(12) 0.0073(11) 0.0017(13) 
C21 0.0132(12) 0.0180(16) 0.0124(12) -0.0015(12) 0.0076(10) 0.0037(13) 
C22 0.0250(15) 0.0175(16) 0.0124(13) -0.0023(12) 0.0072(11) -0.0011(14) 
C23 0.0506(19) 0.0230(19) 0.0164(14) 0.0029(14) 0.0171(13) 0.0046(18) 
C24 0.0324(17) 0.0172(16) 0.0166(14) -0.0023(13) 0.0040(13) 0.0097(15) 
C25 0.0140(13) 0.0224(18) 0.0242(15) -0.0047(14) 0.0038(12) 0.0026(14) 
C26 0.0197(13) 0.0229(18) 0.0207(14) -0.0061(14) 0.0136(11) -0.0063(14) 
C27 0.091(3) 0.0275(19) 0.0076(15) -0.0002(14) 0.0017(17) 0.014(2) 
C28 0.0144(13) 0.0187(17) 0.0149(13) 0.0011(13) 0.0049(11) -0.0001(13) 
C29 0.0209(14) 0.0216(18) 0.0178(13) -0.0039(13) 0.0108(11) -0.0023(14) 
C30 0.0156(13) 0.0303(19) 0.0171(13) 0.0000(14) 0.0078(11) 0.0025(15) 
C31 0.0193(13) 0.0207(17) 0.0092(12) 0.0001(12) 0.0052(11) 0.0024(14) 
C32 0.0145(12) 0.031(2) 0.0146(13) 0.0014(13) 0.0088(10) -0.0009(15) 
C33 0.0148(13) 0.0268(19) 0.0135(13) -0.0041(13) 0.0058(11) -0.0074(14) 
C34 0.0136(12) 0.0181(16) 0.0110(12) 0.0000(12) 0.0048(10) -0.0056(13) 
C35 0.0134(13) 0.0258(18) 0.0137(13) -0.0003(13) 0.0032(11) 0.0008(14) 
C36 0.0170(14) 0.0220(17) 0.0126(12) 0.0022(13) 0.0066(11) 0.0002(14) 
C37 0.0185(13) 0.0156(16) 0.0134(12) -0.0028(12) 0.0099(11) -0.0027(13) 
C38 0.0150(13) 0.0250(18) 0.0149(13) 0.0042(13) 0.0051(11) 0.0004(14) 
C39 0.0180(13) 0.0219(17) 0.0149(13) 0.0023(13) 0.0074(11) -0.0010(14) 
C40 0.0126(12) 0.0220(17) 0.0135(12) -0.0022(12) 0.0044(10) -0.0048(13) 
C41 0.0137(13) 0.0225(17) 0.0207(14) 0.0029(14) 0.0051(11) 0.0004(14) 
C42 0.0357(16) 0.042(2) 0.0215(14) 0.0052(15) 0.0187(12) 0.0103(17) 
C43 0.0206(13) 0.0257(17) 0.0244(14) -0.0068(13) 0.0125(11) -0.0045(14) 
C44 0.0408(17) 0.0247(18) 0.0403(17) 0.0044(15) 0.0289(14) 0.0053(16) 
C45 0.0353(15) 0.0205(16) 0.0457(16) -0.0120(14) 0.0313(13) -0.0105(14) 
C46 0.0223(14) 0.0313(17) 0.0295(15) -0.0090(14) 0.0140(12) -0.0040(15) 
C47 0.0285(14) 0.0341(18) 0.0408(16) -0.0005(15) 0.0250(13) -0.0021(15) 
C48 0.077(2) 0.051(3) 0.072(2) -0.0296(19) 0.0658(17) -0.037(2) 
C49 0.0321(16) 0.033(2) 0.0160(14) -0.0021(14) 0.0092(12) 0.0016(17) 
C50 0.0319(17) 0.042(2) 0.0241(16) -0.0094(16) 0.0138(14) -0.0035(18) 
C51 0.0229(15) 0.031(2) 0.0237(15) -0.0018(15) 0.0127(12) 0.0033(16) 
C52 0.0385(16) 0.0222(16) 0.0435(17) -0.0041(14) 0.0297(14) -0.0041(15) 
C53 0.0386(17) 0.0286(18) 0.050(2) -0.0017(16) 0.0295(15) 0.0012(16) 
C54 0.0436(17) 0.034(2) 0.062(2) -0.0066(17) 0.0406(15) 0.0062(17) 
C55 0.0326(16) 0.039(2) 0.0322(16) 0.0057(16) 0.0235(13) 0.0017(18) 
C56 0.0418(17) 0.040(2) 0.064(2) -0.0107(19) 0.0432(16) -0.0042(19) 
C57 0.0502(19) 0.035(2) 0.070(2) -0.0051(18) 0.0501(17) -0.0029(18) 
C58 0.0291(16) 0.0240(18) 0.0176(15) 0.0027(14) 0.0063(13) 0.0037(16) 
N1 0.0121(11) 0.0314(16) 0.0097(10) 0.0081(11) 0.0043(9) 0.0037(12) 
N2 0.0172(12) 0.0254(15) 0.0119(11) -0.0017(11) 0.0074(9) -0.0103(12) 
N3 0.0225(11) 0.0260(15) 0.0199(11) 0.0023(11) 0.0141(9) -0.0002(12) 
N4 0.0303(12) 0.0259(16) 0.0323(12) -0.0003(12) 0.0234(11) -0.0017(13) 
N5 0.0192(11) 0.0260(15) 0.0257(12) -0.0025(11) 0.0137(10) 0.0003(12) 
N6 0.0197(12) 0.0310(18) 0.0179(12) 0.0034(12) 0.0079(10) -0.0003(13) 
N7 0.0346(14) 0.0269(17) 0.0314(14) -0.0008(13) 0.0225(12) -0.0016(14) 
N8 0.0263(12) 0.0316(17) 0.0204(12) -0.0020(12) 0.0132(10) -0.0038(13) 
O1 0.0140(9) 0.0387(14) 0.0138(9) -0.0001(10) 0.0050(7) -0.0012(10) 
O2 0.0141(9) 0.0282(12) 0.0139(9) -0.0063(9) 0.0051(7) -0.0009(10) 
O3 0.0178(9) 0.0320(13) 0.0194(10) 0.0040(10) 0.0091(8) 0.0080(10) 
O4 0.0138(9) 0.0277(12) 0.0303(11) 0.0007(10) 0.0114(8) -0.0011(9) 
O5 0.0245(12) 0.097(2) 0.0294(12) -0.0371(15) 0.0065(10) 0.0001(16) 
O6 0.0268(18) 0.033(2) 0.0097(16) -0.0020(17) 0.0124(14) -0.0143(19) 
O6' 0.065(3) 0.052(3) 0.018(2) -0.001(2) 0.014(2) -0.021(3) 
O7 0.0176(9) 0.0344(14) 0.0168(10) 0.0030(11) 0.0105(8) -0.0041(11) 
O8 0.0155(10) 0.0413(15) 0.0180(10) 0.0030(10) 0.0078(8) 0.0048(11) 
O9 0.0183(10) 0.0332(14) 0.0259(10) -0.0030(10) 0.0116(8) -0.0055(10) 
O10 0.0154(9) 0.0302(14) 0.0123(9) -0.0007(10) 0.0030(8) -0.0068(11) 
O11 0.0173(10) 0.0405(15) 0.0211(11) 0.0134(11) 0.0053(9) 0.0022(12) 
O12 0.0521(15) 0.0545(18) 0.0129(10) 0.0077(11) 0.0134(10) 0.0216(15) 
O13 0.0617(16) 0.0420(17) 0.0435(14) -0.0005(13) 0.0270(12) 0.0094(15) 
O14 0.0512(15) 0.0519(19) 0.0457(14) -0.0124(15) 0.0267(12) -0.0033(16) 
 
_geom_special_details 
; 
 All esds (except the esd in the dihedral angle between two l.s. planes) 
 are estimated using the full covariance matrix.  The cell esds are taken 
 into account individually in the estimation of esds in distances, angles 
 and torsion angles; correlations between esds in cell parameters are only 
 used when they are defined by crystal symmetry.  An approximate (isotropic) 
 treatment of cell esds is used for estimating esds involving l.s. planes. 
; 
 
loop_ 
 _geom_bond_atom_site_label_1 
 _geom_bond_atom_site_label_2 
 _geom_bond_distance 
 _geom_bond_site_symmetry_2 
 _geom_bond_publ_flag 
Zn1 O3 1.951(2) 3_545 ? 
Zn1 O5 1.963(3) . ? 
Zn1 O2 1.969(2) . ? 
Zn1 N3 2.010(3) . ? 
Zn2 O10 1.953(2) 3 ? 
Zn2 O7 1.956(2) . ? 
Zn2 O11 1.987(2) 1_554 ? 
Zn2 N6 2.021(3) . ? 
C1 O1 1.239(4) . ? 
C1 O2 1.302(4) . ? 
C1 C2 1.490(5) . ? 
C2 C3 1.368(4) . ? 
C2 C7 1.411(4) . ? 
C3 C4 1.393(5) . ? 
C3 H3 0.9500 . ? 
C4 C5 1.385(4) . ? 
C4 H4 0.9500 . ? 
C5 C6 1.389(4) . ? 
C5 N1 1.428(4) . ? 
C6 C7 1.374(5) . ? 
C6 H6 0.9500 . ? 
C7 H7 0.9500 . ? 
C8 C13 1.386(5) . ? 
C8 C9 1.390(4) . ? 
C8 N1 1.404(4) . ? 
C9 C10 1.384(4) . ? 
C9 H9 0.9500 . ? 
C10 C11 1.392(5) . ? 
C10 H10 0.9500 . ? 
C11 C12 1.392(5) . ? 
C11 C58 1.498(4) . ? 
C12 C13 1.384(4) . ? 
C12 H12 0.9500 . ? 
C13 H13 0.9500 . ? 
C14 C16 1.376(4) . ? 
C14 C15 1.401(5) . ? 
C14 N1 1.432(4) . ? 
C15 C18 1.381(4) . ? 
C15 H15 0.9500 . ? 
C16 C17 1.389(4) . ? 
C16 H16 0.9500 . ? 
C17 C19 1.398(5) . ? 
C17 H17 0.9500 . ? 
C18 C19 1.404(5) . ? 
C18 H18 0.9500 . ? 
C19 C20 1.492(4) . ? 
C20 O4 1.247(4) . ? 
C20 O3 1.276(4) . ? 
C21 C22 1.396(5) . ? 
C21 C26 1.403(5) . ? 
C21 N2 1.422(4) . ? 
C22 C23 1.376(4) . ? 
C22 H22 0.9500 . ? 
C23 C24 1.389(5) . ? 
C23 H23 0.9500 . ? 
C24 C25 1.377(5) . ? 
C24 C27 1.495(5) . ? 
C25 C26 1.374(4) . ? 
C25 H25 0.9500 . ? 
C26 H26 0.9500 . ? 
C27 O6' 1.162(7) . ? 
C27 O5 1.239(6) . ? 
C27 O6 1.427(7) . ? 
C28 N2 1.392(4) . ? 
C28 C29 1.398(5) . ? 
C28 C32 1.415(5) . ? 
C29 C30 1.372(5) . ? 
C29 H29 0.9500 . ? 
C30 C40 1.395(5) . ? 
C30 H30 0.9500 . ? 
C31 C32 1.371(4) . ? 
C31 C40 1.391(5) . ? 
C31 H31 0.9500 . ? 
C32 H32 0.9500 . ? 
C33 O8 1.231(4) . ? 
C33 O7 1.285(4) . ? 
C33 C34 1.502(4) . ? 
C34 C35 1.382(4) . ? 
C34 C39 1.416(4) . ? 
C35 C36 1.388(5) . ? 
C35 H35 0.9500 . ? 
C36 C37 1.383(4) . ? 
C36 H36 0.9500 . ? 
C37 C38 1.409(4) . ? 
C37 N2 1.427(4) . ? 
C38 C39 1.371(5) . ? 
C38 H38 0.9500 . ? 
C39 H39 0.9500 . ? 
C40 C41 1.491(4) . ? 
C41 O9 1.251(4) . ? 
C41 O10 1.277(4) . ? 
C42 N3 1.369(4) . ? 
C42 C44 1.380(6) . ? 
C42 H42 0.9500 . ? 
C43 N3 1.325(5) . ? 
C43 N4 1.328(5) . ? 
C43 H43 0.9500 . ? 
C44 N4 1.367(5) . ? 
C44 H44 0.9500 . ? 
C45 N4 1.457(5) . ? 
C45 C46 1.541(5) . ? 
C45 H45A 0.9900 . ? 
C45 H45B 0.9900 . ? 
C46 N5 1.504(5) . ? 
C46 C47 1.528(5) . ? 
C46 H46 1.0000 . ? 
C47 C56 1.530(5) . ? 
C47 H47A 0.9900 . ? 
C47 H47B 0.9900 . ? 
C48 N5 1.486(5) . ? 
C48 C56 1.546(7) . ? 
C48 H48A 0.9900 . ? 
C48 H48B 0.9900 . ? 
C49 C50 1.313(6) . ? 
C49 N6 1.393(4) . ? 
C49 H49 0.9500 . ? 
C50 N7 1.380(5) . ? 
C50 H50 0.9500 . ? 
C51 N6 1.301(5) . ? 
C51 N7 1.371(5) . ? 
C51 H51 0.9500 . ? 
C52 N8 1.498(5) . ? 
C52 C53 1.509(5) . ? 
C52 C57 1.552(5) . ? 
C52 H52 1.0000 . ? 
C53 C54 1.541(6) . ? 
C53 H53A 0.9900 . ? 
C53 H53B 0.9900 . ? 
C54 C55 1.510(6) . ? 
C54 H54A 0.9900 . ? 
C54 H54B 0.9900 . ? 
C55 N8 1.517(5) . ? 
C55 H55A 0.9900 . ? 
C55 H55B 0.9900 . ? 
C56 H56A 0.9900 . ? 
C56 H56B 0.9900 . ? 
C57 N7 1.462(6) . ? 
C57 H57A 0.9900 . ? 
C57 H57B 0.9900 . ? 
C58 O11 1.251(4) . ? 
C58 O12 1.262(5) . ? 
N5 H5A 0.9200 . ? 
N5 H5B 0.9200 . ? 
N8 H8A 0.9200 . ? 
N8 H8B 0.9200 . ? 
O3 Zn1 1.951(2) 3_455 ? 
O10 Zn2 1.953(2) 3_445 ? 
O11 Zn2 1.987(2) 1_556 ? 
O17 O17 1.212(13) 2_755 ? 
O17 C59 1.253(7) . ? 
C59 O17 1.253(7) 2_755 ? 
C59 C60 1.534(7) . ? 
C60 C61 1.513(8) . ? 
C60 C61 1.513(8) 2_755 ? 
C61 C62 1.596(8) . ? 
C61 C61 1.82(2) 2_755 ? 
C62 C63 1.566(7) . ? 
C62 C63 1.566(7) 2_755 ? 
C62 C61 1.596(8) 2_755 ? 
C63 C63 1.484(17) 2_755 ? 
O15 C015 1.435(10) . ? 
C015 C015 1.78(2) 2_755 ? 
O16 C016 1.415(10) . ? 
O18 C64 1.228(7) . ? 
C64 C65 1.511(8) . ? 
C64 C65 1.511(8) 2_756 ? 
C65 C66 1.581(9) . ? 
C65 C65 1.70(2) 2_756 ? 
C66 C67 1.451(9) . ? 
C66 C67 1.451(8) 2_756 ? 
C66 C65 1.581(9) 2_756 ? 
C67 C68 1.499(9) . ? 
C67 C67 1.79(2) 2_756 ? 
C67 C68 2.008(16) 2_756 ? 
C68 C68 1.19(3) 2_756 ? 
C68 C67 2.008(16) 2_756 ? 
 
loop_ 
 _geom_angle_atom_site_label_1 
 _geom_angle_atom_site_label_2 
 _geom_angle_atom_site_label_3 
 _geom_angle 
 _geom_angle_site_symmetry_1 
 _geom_angle_site_symmetry_3 
 _geom_angle_publ_flag 
O3 Zn1 O5 110.39(12) 3_545 . ? 
O3 Zn1 O2 116.44(9) 3_545 . ? 
O5 Zn1 O2 111.59(10) . . ? 
O3 Zn1 N3 112.66(10) 3_545 . ? 
O5 Zn1 N3 95.12(14) . . ? 
O2 Zn1 N3 108.64(11) . . ? 
O10 Zn2 O7 116.00(10) 3 . ? 
O10 Zn2 O11 108.63(10) 3 1_554 ? 
O7 Zn2 O11 109.02(9) . 1_554 ? 
O10 Zn2 N6 113.34(11) 3 . ? 
O7 Zn2 N6 110.53(12) . . ? 
O11 Zn2 N6 97.67(11) 1_554 . ? 
O1 C1 O2 123.0(3) . . ? 
O1 C1 C2 121.3(3) . . ? 
O2 C1 C2 115.6(3) . . ? 
C3 C2 C7 119.0(3) . . ? 
C3 C2 C1 122.3(3) . . ? 
C7 C2 C1 118.6(3) . . ? 
C2 C3 C4 121.2(3) . . ? 
C2 C3 H3 119.4 . . ? 
C4 C3 H3 119.4 . . ? 
C5 C4 C3 119.9(3) . . ? 
C5 C4 H4 120.0 . . ? 
C3 C4 H4 120.0 . . ? 
C4 C5 C6 119.0(3) . . ? 
C4 C5 N1 121.1(3) . . ? 
C6 C5 N1 119.9(3) . . ? 
C7 C6 C5 121.4(3) . . ? 
C7 C6 H6 119.3 . . ? 
C5 C6 H6 119.3 . . ? 
C6 C7 C2 119.5(3) . . ? 
C6 C7 H7 120.2 . . ? 
C2 C7 H7 120.2 . . ? 
C13 C8 C9 119.6(3) . . ? 
C13 C8 N1 121.5(3) . . ? 
C9 C8 N1 118.9(3) . . ? 
C10 C9 C8 120.1(3) . . ? 
C10 C9 H9 119.9 . . ? 
C8 C9 H9 119.9 . . ? 
C9 C10 C11 120.9(3) . . ? 
C9 C10 H10 119.6 . . ? 
C11 C10 H10 119.6 . . ? 
C12 C11 C10 118.3(3) . . ? 
C12 C11 C58 119.9(3) . . ? 
C10 C11 C58 121.7(3) . . ? 
C13 C12 C11 121.1(3) . . ? 
C13 C12 H12 119.4 . . ? 
C11 C12 H12 119.4 . . ? 
C12 C13 C8 120.0(3) . . ? 
C12 C13 H13 120.0 . . ? 
C8 C13 H13 120.0 . . ? 
C16 C14 C15 119.3(3) . . ? 
C16 C14 N1 120.4(3) . . ? 
C15 C14 N1 120.3(3) . . ? 
C18 C15 C14 120.7(3) . . ? 
C18 C15 H15 119.7 . . ? 
C14 C15 H15 119.7 . . ? 
C14 C16 C17 120.6(3) . . ? 
C14 C16 H16 119.7 . . ? 
C17 C16 H16 119.7 . . ? 
C16 C17 C19 120.7(3) . . ? 
C16 C17 H17 119.7 . . ? 
C19 C17 H17 119.7 . . ? 
C15 C18 C19 120.2(3) . . ? 
C15 C18 H18 119.9 . . ? 
C19 C18 H18 119.9 . . ? 
C17 C19 C18 118.6(3) . . ? 
C17 C19 C20 121.9(3) . . ? 
C18 C19 C20 119.6(3) . . ? 
O4 C20 O3 125.2(3) . . ? 
O4 C20 C19 119.1(3) . . ? 
O3 C20 C19 115.7(3) . . ? 
C22 C21 C26 118.7(3) . . ? 
C22 C21 N2 121.4(3) . . ? 
C26 C21 N2 120.0(3) . . ? 
C23 C22 C21 120.3(3) . . ? 
C23 C22 H22 119.9 . . ? 
C21 C22 H22 119.9 . . ? 
C22 C23 C24 120.7(3) . . ? 
C22 C23 H23 119.7 . . ? 
C24 C23 H23 119.7 . . ? 
C25 C24 C23 119.2(3) . . ? 
C25 C24 C27 121.7(4) . . ? 
C23 C24 C27 119.1(4) . . ? 
C26 C25 C24 121.0(3) . . ? 
C26 C25 H25 119.5 . . ? 
C24 C25 H25 119.5 . . ? 
C25 C26 C21 120.1(3) . . ? 
C25 C26 H26 119.9 . . ? 
C21 C26 H26 119.9 . . ? 
O6' C27 O5 102.6(4) . . ? 
O6' C27 O6 60.3(4) . . ? 
O5 C27 O6 125.4(4) . . ? 
O6' C27 C24 123.4(5) . . ? 
O5 C27 C24 118.6(4) . . ? 
O6 C27 C24 112.6(4) . . ? 
N2 C28 C29 121.9(3) . . ? 
N2 C28 C32 120.2(3) . . ? 
C29 C28 C32 117.9(3) . . ? 
C30 C29 C28 120.7(3) . . ? 
C30 C29 H29 119.6 . . ? 
C28 C29 H29 119.6 . . ? 
C29 C30 C40 121.2(3) . . ? 
C29 C30 H30 119.4 . . ? 
C40 C30 H30 119.4 . . ? 
C32 C31 C40 121.0(3) . . ? 
C32 C31 H31 119.5 . . ? 
C40 C31 H31 119.5 . . ? 
C31 C32 C28 120.7(3) . . ? 
C31 C32 H32 119.7 . . ? 
C28 C32 H32 119.7 . . ? 
O8 C33 O7 124.6(3) . . ? 
O8 C33 C34 119.6(3) . . ? 
O7 C33 C34 115.8(3) . . ? 
C35 C34 C39 118.5(3) . . ? 
C35 C34 C33 120.0(3) . . ? 
C39 C34 C33 121.4(3) . . ? 
C34 C35 C36 121.4(3) . . ? 
C34 C35 H35 119.3 . . ? 
C36 C35 H35 119.3 . . ? 
C37 C36 C35 119.5(3) . . ? 
C37 C36 H36 120.2 . . ? 
C35 C36 H36 120.2 . . ? 
C36 C37 C38 120.3(3) . . ? 
C36 C37 N2 120.3(3) . . ? 
C38 C37 N2 119.4(3) . . ? 
C39 C38 C37 119.4(3) . . ? 
C39 C38 H38 120.3 . . ? 
C37 C38 H38 120.3 . . ? 
C38 C39 C34 120.9(3) . . ? 
C38 C39 H39 119.6 . . ? 
C34 C39 H39 119.6 . . ? 
C31 C40 C30 118.5(3) . . ? 
C31 C40 C41 121.6(3) . . ? 
C30 C40 C41 119.9(3) . . ? 
O9 C41 O10 125.2(3) . . ? 
O9 C41 C40 118.6(3) . . ? 
O10 C41 C40 116.2(3) . . ? 
N3 C42 C44 109.8(3) . . ? 
N3 C42 H42 125.1 . . ? 
C44 C42 H42 125.1 . . ? 
N3 C43 N4 111.7(3) . . ? 
N3 C43 H43 124.1 . . ? 
N4 C43 H43 124.1 . . ? 
N4 C44 C42 104.9(3) . . ? 
N4 C44 H44 127.5 . . ? 
C42 C44 H44 127.5 . . ? 
N4 C45 C46 109.0(3) . . ? 
N4 C45 H45A 109.9 . . ? 
C46 C45 H45A 109.9 . . ? 
N4 C45 H45B 109.9 . . ? 
C46 C45 H45B 109.9 . . ? 
H45A C45 H45B 108.3 . . ? 
N5 C46 C47 104.9(3) . . ? 
N5 C46 C45 110.3(3) . . ? 
C47 C46 C45 114.8(3) . . ? 
N5 C46 H46 108.9 . . ? 
C47 C46 H46 108.9 . . ? 
C45 C46 H46 108.9 . . ? 
C46 C47 C56 104.1(3) . . ? 
C46 C47 H47A 110.9 . . ? 
C56 C47 H47A 110.9 . . ? 
C46 C47 H47B 110.9 . . ? 
C56 C47 H47B 110.9 . . ? 
H47A C47 H47B 109.0 . . ? 
N5 C48 C56 105.5(3) . . ? 
N5 C48 H48A 110.6 . . ? 
C56 C48 H48A 110.6 . . ? 
N5 C48 H48B 110.6 . . ? 
C56 C48 H48B 110.6 . . ? 
H48A C48 H48B 108.8 . . ? 
C50 C49 N6 109.5(3) . . ? 
C50 C49 H49 125.2 . . ? 
N6 C49 H49 125.2 . . ? 
C49 C50 N7 107.9(3) . . ? 
C49 C50 H50 126.1 . . ? 
N7 C50 H50 126.1 . . ? 
N6 C51 N7 111.0(3) . . ? 
N6 C51 H51 124.5 . . ? 
N7 C51 H51 124.5 . . ? 
N8 C52 C53 102.0(3) . . ? 
N8 C52 C57 109.9(3) . . ? 
C53 C52 C57 117.3(3) . . ? 
N8 C52 H52 109.1 . . ? 
C53 C52 H52 109.1 . . ? 
C57 C52 H52 109.1 . . ? 
C52 C53 C54 101.3(3) . . ? 
C52 C53 H53A 111.5 . . ? 
C54 C53 H53A 111.5 . . ? 
C52 C53 H53B 111.5 . . ? 
C54 C53 H53B 111.5 . . ? 
H53A C53 H53B 109.3 . . ? 
C55 C54 C53 105.7(3) . . ? 
C55 C54 H54A 110.6 . . ? 
C53 C54 H54A 110.6 . . ? 
C55 C54 H54B 110.6 . . ? 
C53 C54 H54B 110.6 . . ? 
H54A C54 H54B 108.7 . . ? 
C54 C55 N8 105.1(3) . . ? 
C54 C55 H55A 110.7 . . ? 
N8 C55 H55A 110.7 . . ? 
C54 C55 H55B 110.7 . . ? 
N8 C55 H55B 110.7 . . ? 
H55A C55 H55B 108.8 . . ? 
C47 C56 C48 102.3(3) . . ? 
C47 C56 H56A 111.3 . . ? 
C48 C56 H56A 111.3 . . ? 
C47 C56 H56B 111.3 . . ? 
C48 C56 H56B 111.3 . . ? 
H56A C56 H56B 109.2 . . ? 
N7 C57 C52 108.9(4) . . ? 
N7 C57 H57A 109.9 . . ? 
C52 C57 H57A 109.9 . . ? 
N7 C57 H57B 109.9 . . ? 
C52 C57 H57B 109.9 . . ? 
H57A C57 H57B 108.3 . . ? 
O11 C58 O12 124.6(3) . . ? 
O11 C58 C11 117.7(3) . . ? 
O12 C58 C11 117.7(3) . . ? 
C8 N1 C5 119.5(2) . . ? 
C8 N1 C14 122.0(3) . . ? 
C5 N1 C14 118.3(2) . . ? 
C28 N2 C21 122.6(3) . . ? 
C28 N2 C37 119.5(3) . . ? 
C21 N2 C37 117.7(2) . . ? 
C43 N3 C42 105.3(3) . . ? 
C43 N3 Zn1 122.0(2) . . ? 
C42 N3 Zn1 127.5(2) . . ? 
C43 N4 C44 108.3(3) . . ? 
C43 N4 C45 124.2(3) . . ? 
C44 N4 C45 126.2(3) . . ? 
C48 N5 C46 109.0(3) . . ? 
C48 N5 H5A 109.9 . . ? 
C46 N5 H5A 109.9 . . ? 
C48 N5 H5B 109.9 . . ? 
C46 N5 H5B 109.9 . . ? 
H5A N5 H5B 108.3 . . ? 
C51 N6 C49 106.0(3) . . ? 
C51 N6 Zn2 122.7(2) . . ? 
C49 N6 Zn2 125.4(2) . . ? 
C51 N7 C50 105.6(3) . . ? 
C51 N7 C57 126.3(3) . . ? 
C50 N7 C57 127.3(3) . . ? 
C52 N8 C55 105.7(3) . . ? 
C52 N8 H8A 110.6 . . ? 
C55 N8 H8A 110.6 . . ? 
C52 N8 H8B 110.6 . . ? 
C55 N8 H8B 110.6 . . ? 
H8A N8 H8B 108.7 . . ? 
C1 O2 Zn1 112.98(19) . . ? 
C20 O3 Zn1 123.8(2) . 3_455 ? 
C27 O5 Zn1 121.1(3) . . ? 
C33 O7 Zn2 112.2(2) . . ? 
C41 O10 Zn2 124.8(2) . 3_445 ? 
C58 O11 Zn2 124.6(2) . 1_556 ? 
O17 O17 C59 61.1(3) 2_755 . ? 
O17 C59 O17 57.8(7) 2_755 . ? 
O17 C59 C60 151.1(3) 2_755 . ? 
O17 C59 C60 151.1(3) . . ? 
C61 C60 C61 73.9(8) . 2_755 ? 
C61 C60 C59 143.0(4) . . ? 
C61 C60 C59 143.0(4) 2_755 . ? 
C60 C61 C62 108.3(7) . . ? 
C60 C61 C61 53.0(4) . 2_755 ? 
C62 C61 C61 55.2(4) . 2_755 ? 
C63 C62 C63 56.5(7) . 2_755 ? 
C63 C62 C61 117.2(4) . . ? 
C63 C62 C61 172.1(5) 2_755 . ? 
C63 C62 C61 172.1(5) . 2_755 ? 
C63 C62 C61 117.2(4) 2_755 2_755 ? 
C61 C62 C61 69.5(7) . 2_755 ? 
C63 C63 C62 61.7(3) 2_755 . ? 
O15 C015 C015 120.8(9) . 2_755 ? 
O18 C64 C65 145.8(5) . . ? 
O18 C64 C65 145.8(5) . 2_756 ? 
C65 C64 C65 68.4(9) . 2_756 ? 
C64 C65 C66 113.3(8) . . ? 
C64 C65 C65 55.8(5) . 2_756 ? 
C66 C65 C65 57.5(4) . 2_756 ? 
C67 C66 C67 76.0(10) . 2_756 ? 
C67 C66 C65 109.5(6) . . ? 
C67 C66 C65 174.5(7) 2_756 . ? 
C67 C66 C65 174.5(7) . 2_756 ? 
C67 C66 C65 109.5(6) 2_756 2_756 ? 
C65 C66 C65 65.0(9) . 2_756 ? 
C66 C67 C68 125.4(10) . . ? 
C66 C67 C67 52.0(5) . 2_756 ? 
C68 C67 C67 74.8(7) . 2_756 ? 
C66 C67 C68 97.3(8) . 2_756 ? 
C68 C67 C68 36.1(9) . 2_756 ? 
C67 C67 C68 46.1(4) 2_756 2_756 ? 
C68 C68 C67 95.9(9) 2_756 . ? 
C68 C68 C67 48.0(6) 2_756 2_756 ? 
C67 C68 C67 59.1(8) . 2_756 ? 
 
_diffrn_measured_fraction_theta_max    0.991 
_diffrn_reflns_theta_full              25.00 
_diffrn_measured_fraction_theta_full   0.991 
_refine_diff_density_max    0.926 
_refine_diff_density_min   -1.225 
_refine_diff_density_rms    0.081 
